# Supplementary material for: Noncoding variation near UBE2E2 orchestrates cardiometabolic pathophenotypes through polygenic effectors
Source: JCI Insight. 2024 Dec 10;10(2):e184140. doi: 10.1172/jci.insight.184140 (PMC11790016; doi:10.1172/jci.insight.184140)
Supplement: Supporting data values [file jciinsight-10-184140-s181.xlsx]

## Sheet: Figure 1B
Body mass					iWAT mass					gWAT mass					Liver mass
WT		KO			WT		KO			WT		KO			WT		KO
male	female	male	female		male	female	male	female		male	female	male	female		male	female	male	female
51.1	45	47.3	40.4		1.8832	2.2187	2.7203	2.0734		1.3256	3.0765	1.5252	2.5242		3.3293	1.461	2.8609	0.9737
49.8	36.5	45.6	35.7		2.0611	1.5521	2.6372	1.7238		1.278	1.8718	1.5554	1.9621		3.304	1.1703	2.4392	1.024
47.9	40.7	47.4	28.9		1.7517	1.6771	2.8876	1.1935		2.0098	2.5429	1.8458	1.3486		2.402	1.2922	2.3911	0.7997
46	32.2	45.9	35.7		2.2877	1.2223	2.7135	1.7664		1.966	1.5226	2.1781	2.4014		2.3826	0.9168	2.4624	0.9155
49.6	37.8	47.7	39.1		1.854	1.4001	3.2739	1.9382		1.1797	1.9573	1.8913	2.4628		3.2188	0.9274	2.1747	1.063
39.5	41.2	41.4	33.3		1.7113	2.2494	1.9615	1.2347		1.8716	2.6546	2.1682	1.7705		1.4381	1.0426	1.5989	0.948
41.7	37.3	48	47.1		1.8244	1.8119	2.0939	2.6898		2.0562	2.3458	1.4394	3.2093		1.6072	0.9988	2.6426	1.2725
45.2	30	45	41.6		2.0171	0.8828	2.3762	2.0787		1.3913	1.1566	1.6298	2.5844		2.3947	0.97	2.217	1.1022
43.7	33	44.6	40.56		2.086	1.7128	2.4726	2.3845		1.3812	1.8334	1.7216	2.9653		2.0766	0.8167	2.0435	1.1557
48.61	34.76	45.09	39.36		2.1125	1.6096	2.3416	2.3164		1.3753	1.9065	1.5118	2.2192		3.0772	0.9653	2.4306	1.0853
49.84	39.63	45.69	36.95		1.8618	2.475	1.9591	1.9247		1.2381	1.8445	1.6375	2.0936		3.363	1.0249	2.6063	1.0449
44.93	35.27	43.44	44.45		1.9428	1.7217	2.723	2.6074		1.2714	2.3023	2.135	3.0523		2.3915	0.8831	1.6053	1.1613
46.34	47.7	43.09	30.89		1.9821	2.8015	2.4708	1.1622		1.1591	3.149	2.4112	1.2445		2.6421	1.368	1.3393	1.0357
40		38.5			1.6234		2.1676			2.0257		2.4215			1.3242		1.2171

## Sheet: Figure 1C
iWAT adipocyte size					gWAT adipocyte size
WT male	WT female	KO male	KO female		WT male	WT female	KO male	KO female
764.9	883.4	1066	544		820.2	567.9	1118	1589
854.7	737.2	903.2	1515		1036	1277	967	1413
1056	1045	1084	736.5		893.5	1463	1413	1424
719	885.6	1236	899		1116	1416	1503	1372
975	1051	1115	1137		1422	1174	1496	1306
1011	950	831.7	1097		1426	1224	1219	1285
985.8	804.4	805.6	804		1432	1559	1038	1289
989.4	1253	1047	1350		1080	1953	1201	1371
779.8	1105	1312	871.9		929.1	1258	1213	1238
883.6	591.3	824.7	1260		907.3	1126	942.8	1677
792.9	893.3	1378	1086		984.1	1583	1081	1433
1026	860.2	1200	504.9		1297	1475	1247	1361
832.2	947.4	1355	938.7		1273	1400	1221	1749
		1358			963.3		1181

## Sheet: Figure 1D
4-h fasting glucose (rel)		16-h fasting glucose (rel)		GTT AUC (rel)		ITT AUC (rel)
male	female	male	female	male	female	male	female
0.125359	0.00136232	0.285362	0.0931785	0.439834	0.185688	-0.0143723	-0.274664
-0.0503683	0.0704867	0.494815	-0.478363	-0.0516045	0.197078	-0.233638	-0.391093
0.407023	0.176196	0.486996	0.171891	0.209536	0.114393	-0.720368	-0.584092
0.43399	0.128368	0.285362	-0.156435	0.269837	-0.0242122	-0.519272	-0.35364
0.112062	0.112066	-0.0823698	0.106599	-0.0451314	-0.184936	-0.528375	0.328946
-0.0429125	-0.128197	0.182602	-0.255971	-0.0499835	-0.050909	0.0989515	0.756945
-0.276503	0.128368	-0.268382	0.079632	0.105014	0.142157	0.297772	0.542225
-0.0062007	-0.0075158	0.533289	0.385135	-0.219099	0.165537	0.0622835	0.524405
0.00103086	0.00136232	-0.0365661	-0.124727	-0.233745	0.108373	0.0588688	-0.276949
-0.0578628	-0.147694	0.133359	-0.0044322	0.184279	0.35794	-0.305167	-0.455186
0.0576144	-0.0619636	0.389699	-0.188857	0.470652	0.308039	0.156884	-0.283059
0.190065	0.0620251	0.163106	0.258602	0.0249888	0.0582499	-0.585415	-0.210667
0.0296	0.310846	-0.0592862	0.184602	-0.398275	-0.0531561	-0.820928	-0.77109
0.0366548		0.0823749		-0.177799		-0.776195

## Sheet: Figure 2C
Nile red (relative)
shUbe2e2	shThrb-a	shThrb-b	shRpl15-a	shRpl15-b	shNrld2-a	shNrld2-b	shRarb-a	shRarb-b	shTop2b-a	shTop2b-b	shNkiras1-a	shNkiras1-b	shUbe2e1-a	shUbe2e1-b
0.699257	1.16325	1.26448	0.30137	0.257206	0.621196	1.16012	0.607564	1.28511	0.458432	0.259967	1.15236	0.805445	0.692123	0.805713
0.285631	1.23719	1.19824	0.214201	0.300402	0.771752	1.09425	0.443491	1.03535	0.596954	0.11023	1.06043	0.728623	1.01162	0.685159
0.224293	0.701181	0.822912	0.13968	0.156368	0.323551	0.499869	0.411453	0.315979	0.244256	0.127122	0.944593	0.550424	0.572419	0.7087
0.534116	1.61763	1.3975	0.779245	1.15938		1.37383	0.378798	1.34141	0.484801	1.35921	1.10531	0.441326	0.750462	0.698865
0.603731	0.930235	0.819238	0.382557	0.782407		0.83117	0.664307	1.00046	0.564337	0.888045	1.04848	0.334422	0.599809	0.565159

## Sheet: Figure 2D
Relative mRNA
	RS1	RS2	RS3	RS4	RS5
UBE2E2	0.750697	0.797263	0.940512	0.726869	1.0919
	0.580272	0.672395	0.900023	0.691982	0.787562
	0.707233	0.718695	0.96327	0.672141	0.850648
	0.6382	0.661279	0.770512	0.633231	0.832088
UBE2E1	0.714759	0.728956	0.865818	0.526546	0.748066
	0.664195	0.692462	0.903594	0.595097	0.651548
	0.641656	0.725142	0.828645	0.525727	0.720751
	0.633817	0.690378	0.756982	0.440366	0.692445
NKIRSA1	0.977603	1.02521	1.2492	0.876514	1.15137
	0.84751	0.94692	1.32534	1.03588	1.12306
	0.850599	0.915501	1.13119	1.05085	1.1041
	0.821972	0.80678	1.00025	0.946798	1.00207
NR1D2	0.907477	0.942806	1.04924	0.694601	0.629584
	0.797904	0.950514	1.85771	0.918122	0.944541
	0.878471	0.993109	1.38629	1.06997	1.46381
	0.593999	0.646924	0.806478	0.810704	1.0892
RARB	1.08413	1.08969	0.716698	0.671459	0.746393
	0.627928	1.22402	0.90346	0.527679	0.42245
	0.785683	1.03243	0.474336	0.410168	0.392691
	0.673906	1.12973	0.445222	0.338616	0.196955
RPL15	0.627555	0.685505	0.756562	0.779185	0.933953
	0.766497	0.973551	0.993407	0.774022	0.995109
	0.517084	0.542122	0.455277	0.595535	0.713444
	0.623504	0.825469	0.650411	0.686657	1.05166
THRB	5.62751	1.74961	2.11613	0.409107	0.314851
	2.99294	0.839897	2.2257	0.670765	0.554426
	4.42816	0.567865	1.22009	0.483666	0.638912
	4.602	0.67264	1.06307	0.563662	0.390833
TOP2B	1.00628	0.97709	1.04844	0.654932	0.975251
	0.75925	0.869931	1.36972	0.700875	0.908268
	0.824665	0.752813	0.881914	0.872294	0.765491
	0.647218	0.622403	0.582936	0.696164	0.891482

## Sheet: Figure 3F
	UBE2E2 TPM	UBE2E1 TPM
Adipose – SubcutaneousAdipose	26.1	55.49
Visceral (Omentum)	19.51	47.46
Adrenal Gland	7.62	29
ArteryAorta	30.06	54.19
ArteryCoronary	33.03	56.48
ArteryTibial	41.86	57.83
Bladder	21.19	60.58
BrainAmygdala	14.15	37.61
Brain - Anterior cingulate cortex	20.44	38.42
Brain - Caudate (basal ganglia)	12.12	32.81
Brain - Cerebellar Hemisphere	24.8	61.55
Brain – Cerebellum	18.69	49.94
Brain – Cortex	20.06	33.52
Brain - Frontal Cortex	31.33	42.28
Brain – Hippocampus	16.58	37.22
Brain – Hypothalamus	18.61	41.73
Brain - Nucleus accumbens (basal ganglia)	15.48	35.16
Brain - Putamen (basal ganglia)	8.965	29.89
Brain - Spinal cord (cervical c-1)	16.35	63.67
Brain - Substantia nigra	11.16	45.93
Breast - Mammary Tissue	19.89	51.76
Cells - Cultured fibroblasts	17.57	80.52
Cells - EBV-transformed lymphocytes	26.05	145.7
Cervix – Ectocervix	30.07	76.02
Cervix – Endocervix	23.82	66.46
Colon – Sigmoid	21.82	61.27
Colon – Transverse	8.017	42.64
Esophagus - Gastroesophageal Junction	22.37	55.58
Esophagus – Mucosa	16.01	61.89
Esophagus – Muscularis	23.88	60.35
Fallopian Tube	18.5	54.92
Heart - Atrial Appendage	9.395	20.75
Heart - Left Ventricle	7.9	20.29
Kidney – Cortex	10.84	24.6
Kidney – Medulla	9.309	45.17
Liver	6.151	13.81
Lung	22.32	64.72
Minor Salivary Gland	10.06	38.98
Muscle – Skeletal	6.525	32.18
Nerve – Tibial	38.32	75.05
Ovary	20.99	60.96
Pancreas	2.81	13.21
Pituitary	16.55	33.53
Prostate	17.07	56.5
Skin - Not Sun Exposed (Suprapubic)	16.73	50.62
Skin - Sun Exposed (Lower leg)	18.71	52.11
Small Intestine - Terminal Ileum	7.876	36.66
Spleen	13.51	46.36
Stomach	6.237	29.85
Testis	20.12	41.18
Thyroid	16.03	54.33
Uterus	23.61	62.3
Vagina	21.68	71.22
Whole Blood	2.493	11.44

## Sheet: Figure 4B
FC (Scramble vs Ube2e2)	p-value	Gene names (if known)	Log2 (Scramble vs Ube2e2)	-Log 10 p-value		FC (D+Scramble vs D+Ube2e2)	p-value	Gene names (if known)	Log2 (Scramble vs Ube2e2)	-Log 10 p-value		FC (Scramble vs Ube2e1)	p-value	Gene names	Log2 (Scramble vs Ube2e1)	-Log 10 p-value		FC (D+Scramble vs D+Ube2e1)	p value	Gene names	Log2 (Scramble vs Ube2e1)	-Log 10 p-value
3.10868	0.00055896	Srp68	1.6363	3.25262		1.95803	0.000307097	Slit3	0.969402	3.51272		1.4676	0.0297784	Atp2b1	0.553455	1.5261		2.10311	0.0359203	Mapk1ip1l	1.07253	1.44466
3.00065	0.0245374	Obsl1	1.58528	1.61017		1.62113	0.0162498	Hs1bp3	0.697004	1.78915		1.46661	0.0396426	Gli3	0.552488	1.40184		1.75279	0.0291843	Cpsf1	0.809652	1.53485
2.10299	0.00091115	Rab3gap2	1.07244	3.04041		1.50475	0.000648623	Gmppb	0.589524	3.18801		1.46098	0.00227457	Akap1	0.546933	2.6431		1.63907	0.043713	Prx	0.712877	1.35939
1.91668	0.0205903	Prkcdbp	0.938612	1.68634		1.46272	0.00397362	Col4a1	0.548656	2.40081		1.4248	0.014409	Gbe1	0.510758	1.84137		1.57128	0.0230272	Mad1l1;MAD1L1	0.651937	1.63776
1.771	0.020134	Atp13a3	0.82456	1.69607		1.44456	0.0100427	Psap	0.530632	1.99815		1.41243	0.0158207	Rangap1	0.498182	1.80078		1.56055	0.00291683	Slit3	0.642053	2.53509
1.66409	0.00438571	Eif4a2	0.734733	2.35796		1.41965	0.0131008	Postn	0.50554	1.8827		1.40059	0.0114779	Ppp1r14b	0.486031	1.94014		1.50451	0.00322097	Anpep	0.589294	2.49201
1.64438	0.0399213	Nudt21	0.717546	1.3988		1.41639	0.00364648	Ppic	0.50222	2.43813		1.39053	0.016728	Plbd2	0.475635	1.77656		1.49821	0.010904	Hs1bp3	0.583241	1.96241
1.64346	0.0215782	Ept1	0.716739	1.66598		1.40817	0.0430606	Cnpy4	0.493824	1.36592		1.38555	0.0407059	Sod1	0.470455	1.39034		1.49664	0.0238306	Tamm41	0.581727	1.62286
1.62859	0.00522915	Ppfia2	0.703625	2.28157		1.39939	0.0126832	Peg10	0.484796	1.89677		1.38482	0.0226348	Pfdn6	0.469694	1.64522		1.43034	0.0468076	Wdr82	0.516354	1.32968
1.58872	0.00233279	Glud1	0.667868	2.63213		1.39434	0.00775306	Nusap1	0.479583	2.11053		1.38051	0.0410044	Echs1	0.465196	1.38717		1.412	0.0281337	Cox5b	0.497741	1.55077
1.55611	0.0133884	Rps2;RPS2	0.63794	1.87327		1.37567	0.0244906	Acot1;Acot2;Acot6;Acot4;ACOT1;Acot5;Acot3;ACOT2	0.460131	1.611		1.37923	0.0334439	Pes1	0.463865	1.47568		1.40307	0.0474398	Ndufa12	0.488583	1.32386
1.54258	0.0107121	Lamp2	0.625344	1.97012		1.36657	0.0099919	Scrn1	0.450559	2.00035		1.37754	0.0422775	Tarsl2	0.462097	1.37389		1.39905	0.0250675	Col5a2	0.484447	1.60089
1.52121	0.0108143	Pgam1	0.605222	1.966		1.36204	0.00688084	Col5a1	0.445771	2.16236		1.36797	0.0234088	Glud1	0.452034	1.63062		1.39687	0.0122933	Psap	0.482199	1.91033
1.52111	0.020479	Rpl7a	0.605124	1.68869		1.36142	0.00257724	Mgst1	0.445112	2.58884		1.35972	0.0329648	Itgb3	0.443311	1.48195		1.39587	0.0134551	Nfkb2	0.48116	1.87111
1.5184	0.0238391	Cfl1	0.602549	1.62271		1.36048	0.026366	Col4a2	0.444118	1.57896		1.35379	0.0163653	Gfm1	0.437004	1.78608		1.39182	0.0231711	Snx12	0.476976	1.63505
1.51754	0.0135548	Cat	0.60173	1.86791		1.35472	0.00987731	Egfr;EGFR	0.437991	2.00536		1.35168	0.0473346	Anxa5	0.434757	1.32482		1.37252	0.00599155	Gmppb	0.456828	2.22246
1.51342	0.00449062	Ndufs6	0.597811	2.34769		1.34988	0.00706716	Col3a1	0.432833	2.15076		1.34918	0.0028246	Dcaf8	0.432087	2.54904		1.3709	0.00355084	Grn	0.455122	2.44967
1.51145	0.00461384	Rangap1	0.595935	2.33594		1.3498	0.00703872	Plin4	0.432744	2.15251		1.33842	0.0317635	Tubg2;Tubg1	0.420536	1.49807		1.36261	0.0494539	Hif1an	0.446371	1.3058
1.48447	0.00512796	Pfdn2	0.569946	2.29006		1.34886	0.0246005	Coq9	0.431737	1.60906		1.33642	0.0451143	Psma1	0.418369	1.34569		1.34733	0.00675854	Phlda3	0.430103	2.17015
1.48121	0.0135052	Lig1	0.566777	1.8695		1.34863	0.0491923	Tjp1	0.431497	1.3081		1.33245	0.0202014	Gys1	0.414079	1.69462		1.3449	0.000946793	Ctsd	0.427499	3.02374
1.47484	0.0198323	Akap1	0.560563	1.70263		1.3455	0.0110644	Cox5b	0.428146	1.95607		1.33207	0.00686834	Haus4	0.413671	2.16315		1.34441	0.0217572	Prkar2a	0.426978	1.6624
1.44967	0.00879188	Trip13	0.53572	2.05592		1.3435	0.00695841	Hexa	0.425992	2.15749		1.33135	0.0149446	Cds2	0.412889	1.82551		1.33797	0.0374876	Snrnp70	0.420044	1.42611
1.44659	0.01649	Hyou1	0.532658	1.78278		1.33934	0.0155026	Anpep	0.421519	1.8096		1.329	0.0219366	Top2b	0.410336	1.65883		1.33776	0.0264597	Slirp	0.419817	1.57741
1.4329	0.0162969	Exosc6	0.518941	1.7879		1.33849	0.00248051	Fam129a	0.420608	2.60546		1.32632	0.0278745	Rps6	0.407424	1.55479		1.33754	0.0312432	Nusap1	0.419577	1.50524
1.42997	0.00346552	Tarsl2	0.515988	2.46023		1.31733	0.0316628	Rcn3	0.397618	1.49945		1.32504	0.0245521	Dad1	0.406031	1.60991		1.33745	0.044844	Pnkp	0.419484	1.3483
1.42958	0.00379322	Asns	0.515589	2.42099		1.31212	0.000197727		0.391903	3.70393		1.32198	0.0150472	Rps25	0.402701	1.82254		1.32662	0.0199221	Crtap	0.40775	1.70066
1.42527	0.0349534	Uba6	0.511232	1.45651		1.30894	0.0138528	Hspa5	0.388401	1.85846		1.31826	0.0168751	Trip13	0.39863	1.77275		1.32416	0.0472729	Lgmn	0.405083	1.32539
1.40007	0.0033154	Cndp2	0.485498	2.47946		1.30452	0.00850018	Mrc2	0.383515	2.07057		1.31653	0.0287334	Ikbip	0.396738	1.54161		1.31863	0.0379578	Ndufs6	0.399038	1.4207
1.39799	0.00306329	Gart	0.483356	2.51381		1.30448	0.0112692	Calu	0.383478	1.94811		1.31448	0.0290903	Pmpcb	0.394495	1.53625		1.31786	0.0229155	Wdr45b	0.398195	1.63987
1.37107	0.0100643	Pole4	0.455307	1.99722		1.29809	0.00121648	Pcolce	0.376392	2.9149		1.31192	0.00454058	Acbd5	0.391679	2.34289		1.31726	0.0154175	Arap1	0.397542	1.81199
1.36056	0.0127765	Ppp1r14b	0.444201	1.89359		1.29803	0.0103334	Phlda3	0.376323	1.98576		1.30441	0.0361316	Rbp1	0.383397	1.44211		1.31725	0.0251909	Rras	0.397531	1.59876
1.35898	0.00442392	Kiaa0196	0.442521	2.35419		1.297	0.00397061	Gns	0.375179	2.40114		1.30256	0.025486	Sod2	0.381354	1.5937		1.31453	0.0315584	Ndufs5	0.394543	1.50089
1.35545	0.00642109	Ddx17	0.438773	2.19239		1.29095	0.00685216	Ece1	0.368434	2.16417		1.30048	0.0205624	Usp10	0.379045	1.68693		1.31049	0.020069	Josd2	0.39011	1.69748
1.35494	0.0306367	Pcna	0.438232	1.51376		1.2881	0.000350777	Pck2	0.365242	3.45497		1.29812	0.00999219	Nsrp1	0.376428	2.00034		1.30889	0.0276603	Helz2	0.388348	1.55814
1.34805	0.0170243	Prdx3	0.430872	1.76893		1.28723	0.0136612	Eif4a2	0.36427	1.86451		1.29722	0.0489362	Plin4	0.375418	1.31037		1.30681	0.011226	Col4a1	0.386053	1.94977
1.34695	0.0194466	Kif2a	0.429691	1.71116		1.28385	0.00434893	Ephx1	0.360472	2.36162		1.28711	0.00323919	Pank4	0.364132	2.48956		1.3068	0.0494119	Cpne3	0.386035	1.30617
1.34595	0.00543779	Wdhd1	0.428622	2.26458		1.28268	0.00619167	Stim1	0.359161	2.20819		1.28437	0.014738	Ubxn4	0.361056	1.83156		1.3049	0.0199978	Csrp1	0.383942	1.69902
1.33835	0.00428206	Gstm5	0.420452	2.36835		1.27455	0.0127842		0.349983	1.89333		1.28403	0.00903177	Rnmt	0.360676	2.04423		1.29895	0.0179302	Ccnd3	0.377344	1.74641
1.33748	0.0427446	Prpf4b	0.419517	1.36912		1.27007	0.00737024	Add3	0.344913	2.13252		1.28095	0.0478303	Ralb	0.357214	1.3203		1.29648	0.0237972	Ift81	0.374603	1.62347
1.33619	0.00457635	Gsta4	0.418123	2.33948		1.26981	0.0263301	Prdx6	0.344613	1.57955		1.27794	0.0472385	Sec62	0.353825	1.3257		1.29645	0.0163854	Egfr;EGFR	0.374567	1.78554
1.33252	0.0134246	Actb;ACTB	0.41416	1.8721		1.26908	0.00287798	Lepre1	0.343788	2.54091		1.27768	0.0491686	Slc35a2	0.353522	1.30831		1.28888	0.0485028	Drg2	0.366113	1.31423
1.32515	0.0269156	Akap8	0.406158	1.57		1.2664	0.020069	Lmnb2	0.340733	1.69747		1.27532	0.0222125	Lonp1	0.350864	1.6534		1.28833	0.0122563	Mrc2	0.365498	1.91164
1.32355	0.0377034	Sod1	0.404408	1.42362		1.26489	0.000821291	Lamp2	0.339016	3.0855		1.27392	0.0283594	Nagk	0.34928	1.5473		1.28829	0.0339033	Dctn3	0.365453	1.46976
1.32247	0.00231831	Sfxn3	0.403237	2.63483		1.26436	0.0197565	Crtap	0.338409	1.70429		1.27101	0.0291134	Skp1;SKP1	0.345972	1.53591		1.28764	0.0299647	Gorasp2;Gorasp1	0.364726	1.52339
1.32076	0.0036613	Rnmt	0.401365	2.43636		1.26018	0.0387471	Snx12	0.333631	1.41176		1.26999	0.00562143	Rrbp1	0.344821	2.25015		1.28469	0.0191788	Ric8a	0.361424	1.71718
1.31877	0.0326978	Pea15;PEA15	0.399198	1.48548		1.25941	0.0233967	Dr1	0.332752	1.63084		1.26987	0.00482721	Sfxn3	0.344682	2.3163		1.28298	0.0300202	Hexa	0.359498	1.52259
1.31767	0.0114652	Rps6	0.39799	1.94062		1.25923	0.0145685	Rcn1;RCN1	0.332541	1.83659		1.2698	0.0075007	Rpl31	0.344607	2.1249		1.28275	0.0413913	Praf2	0.359241	1.38309
1.31407	0.0224718	Rpp30	0.394044	1.64836		1.25339	0.0201728	Crat	0.325841	1.69523		1.26802	0.0128099	M6pr	0.342581	1.89246		1.28032	0.0475512	Rdh13	0.356506	1.32284
1.31321	0.0212347	Actc1;Acta1	0.393095	1.67295		1.2424	0.000798676	Xdh	0.313125	3.09763		1.26708	0.0314944	Igfbp7	0.341503	1.50177		1.27954	0.00649833	Pcolce	0.355622	2.1872
1.30854	0.0108508	Gcat	0.387961	1.96454		1.2411	0.0432829	Fndc3b	0.31162	1.36368		1.26589	0.033967	Hnrnpc	0.340153	1.46894		1.27804	0.0490253	Col4a2	0.353936	1.30958
1.30697	0.0352113		0.386231	1.45332		1.23939	0.0233563	Ddah1	0.309628	1.6316		1.26557	0.00642207	Supt16h	0.339786	2.19232		1.27701	0.00916755	Itgb3	0.352771	2.03775
1.30288	0.0159287	Snrpb;Snrpn	0.381705	1.79782		1.23637	0.00960044	Itgb3	0.306111	2.01771		1.26256	0.0445688	Myh10	0.336352	1.35097		1.27596	0.00480291	Stim1	0.351579	2.3185
1.30034	0.0110283	Rpl15	0.378884	1.95749		1.2361	0.0439789	Arap1	0.30579	1.35676		1.25598	0.0191474	Eef1b	0.328808	1.71789		1.26802	0.0236314	Psme1;PSME1	0.342578	1.62651
1.29815	0.0478688	Btf3l4	0.376453	1.31995		1.23589	0.0124709	Grn	0.305556	1.9041		1.25553	0.0327675	Tubb2b;Tubb2a	0.328299	1.48456		1.26664	0.00780771	Fndc3b	0.341007	2.10748
1.298	0.00522332	Cpne2	0.37629	2.28205		1.23377	0.00497899	Abhd16a;ABHD16A	0.303074	2.30286		1.25211	0.0334156	Asns	0.324356	1.47605		1.26332	0.0419695		0.337219	1.37707
1.2976	0.0272223	Gli3	0.375848	1.56507		1.23293	0.019597	Gmds	0.302094	1.70781		1.25128	0.0452927	Kif2a	0.3234	1.34397		1.26233	0.00398258	P4ha2	0.33609	2.39984
1.29462	0.00957645	Slc35f6	0.37253	2.0188		1.23131	0.00380839	Aldh1l2	0.300191	2.41926		1.24914	0.0130203	Rap2b	0.320933	1.88538		1.2587	0.0204962	Rnmt	0.331935	1.68833
1.2939	0.00363527	Ptpn1	0.371731	2.43946		1.22959	0.0171574	Apoa1bp	0.298179	1.76555		1.24817	0.0168713	Arpc5	0.319817	1.77285		1.25669	0.021612	Plin4	0.329627	1.6653
1.29329	0.0228161	Arpc1b	0.371046	1.64176		1.22613	0.0358325	Cpq	0.294117	1.44572		1.24688	0.0165616	Usp8	0.318326	1.7809		1.25377	0.00844568	Anxa11	0.326274	2.07337
1.29303	0.015336	Mllt4	0.370758	1.81429		1.22533	0.000486145	Asph	0.293174	3.31323		1.2463	0.0289799	Rad50	0.317654	1.5379		1.25294	0.00438075	Lox	0.325316	2.35845
1.29257	0.00286846	Slc12a2	0.37024	2.54235		1.22491	0.0140108	Rab9a	0.29268	1.85354		1.2461	0.0367412	Mki67	0.317419	1.43485		1.25255	0.0334372	Coa3	0.324868	1.47577
1.29133	0.0112972	Adnp	0.36886	1.94703		1.22404	0.000710164	Fkbp10	0.291649	3.14864		1.24546	0.0190575	Prep	0.316684	1.71993		1.25203	0.0298965	Ngly1	0.32427	1.52438
1.29017	0.0115824	Grb2	0.367558	1.9362		1.22136	0.00302029	Fah	0.288485	2.51995		1.24545	0.00605955	Kiaa0196	0.316662	2.21756		1.25163	0.0250773	Rbp1	0.323806	1.60072
1.28288	0.0177594	Tubb2b;Tubb2a	0.359384	1.75057		1.22097	0.00273932	Znf326	0.288033	2.56236		1.24526	0.0115604	Nit2	0.316444	1.93703		1.25111	0.0296641	Sars2	0.323211	1.52777
1.28082	0.00508231	Srrm1	0.357062	2.29394		1.21942	0.0024048	Pdia4	0.2862	2.61892		1.24447	0.010119	Capn2	0.315537	1.99486		1.24894	0.0019877	App;APP	0.320699	2.70165
1.27863	0.0242894	Eef2;EEF2	0.354602	1.61458		1.21889	0.0265706	P4hb	0.285566	1.5756		1.24321	0.00924592	Slc3a2	0.314073	2.03405		1.24807	0.0148303	Mocs3	0.319698	1.82885
1.27835	0.015804	Epn2	0.354283	1.80123		1.21888	0.0261128	Fkbp7	0.285559	1.58315		1.24201	0.0490297	Smek1	0.312676	1.30954		1.24452	0.0367371	Glb1	0.315588	1.4349
1.27556	0.0224727	Dip2b	0.351135	1.64834		1.21606	0.0468498	Ak1	0.282215	1.32929		1.24034	0.00268628	Pbx1	0.310739	2.57085		1.24072	0.0103078	Prcp	0.311178	1.98683
1.27345	0.0161999	Nsrp1	0.34874	1.79049		1.21381	0.0003844	Ldhb	0.279548	3.41522		1.24024	0.0248602	Brix1	0.310615	1.60449		1.2359	0.0473439	Postn	0.305558	1.32474
1.27219	0.00103422	Acbd5	0.347316	2.98539		1.21248	0.00110666	Fkbp9	0.277965	2.95598		1.2395	0.00681372	Lsm1	0.309761	2.16662		1.23497	0.00385603	Hmgcl	0.304475	2.41386
1.27137	0.0108067	Rplp2	0.346382	1.96631		1.21168	0.0126314	Sar1b;SAR1B;SAR1A	0.277012	1.89855		1.23592	0.0155179	Smarcad1	0.30559	1.80917		1.23172	0.0365458	Sardh	0.300677	1.43716
1.26822	0.00095207	Rngtt	0.3428	3.02133		1.21117	0.006369	A2m	0.2764	2.19593		1.23533	0.0416846	Ank3	0.304891	1.38002		1.23168	0.0200056	Col3a1	0.300631	1.69885
1.2673	0.0201063	Mcmbp	0.341753	1.69667		1.21083	0.0326836	Pebp1	0.275995	1.48567		1.23492	0.0285095	Fnbp1	0.304414	1.54501		1.22998	0.0215366	Pip4k2a	0.298632	1.66682
1.26582	0.0153581	Rtcb	0.340067	1.81366		1.21056	0.012772	Cox7a2	0.275677	1.89374		1.23451	0.0255704	Tmed2	0.303934	1.59226		1.2296	0.0470445	Sord	0.29819	1.32749
1.26432	0.0299224	Usp15;USP15	0.338365	1.524		1.2091	0.0305068	Gstm5	0.27393	1.5156		1.23347	0.0100646	Dusp12	0.302718	1.9972		1.22959	0.0035873	Col5a1	0.298175	2.44523
1.26243	0.0315694	Spag9	0.336198	1.50073		1.20905	0.00574219	Gstm1	0.273878	2.24092		1.23304	0.0482274	Sart3	0.30222	1.31671		1.22899	0.0128735	Osgep	0.297472	1.8903
1.26116	0.00291477	Hnrnpf	0.334751	2.5354		1.20636	0.0220077	Ncstn	0.270658	1.65743		1.23164	0.0050898	Vars	0.300579	2.2933		1.22757	0.018731	Pla2g15	0.295802	1.72744
1.25859	0.0274885	Rab31	0.331803	1.56085		1.20544	0.0187574	Mtco1	0.269564	1.72683		1.23149	0.0115622	Stag2;Stag1	0.300406	1.93696		1.22587	0.00828154	Stxbp1	0.293807	2.08189
1.25726	0.0318862	Pacsin3	0.330288	1.4964		1.20505	0.00309861	Colgalt1	0.269096	2.50883		1.23117	0.0317699	Uggt1	0.300027	1.49798		1.22283	0.0218691	Ankrd44	0.290218	1.66017
1.25463	0.0123166	Mri1	0.327263	1.90951		1.20377	0.0203254	App;APP	0.267563	1.69196		1.23005	0.00130512	Rpl37	0.298721	2.88435		1.22014	0.0118648	Gns	0.287052	1.92574
1.25438	0.0346004	Hnrnpc	0.326978	1.46092		1.20376	0.000451644	Sptan1	0.267554	3.3452		1.22962	0.0218731	Ywhae	0.298216	1.66009		1.22011	0.0464773	G3bp1	0.287011	1.33276
1.25418	0.0228587	Cand2	0.326747	1.64095		1.20242	0.0145141	Rcn2	0.265937	1.83821		1.22639	0.0402438	Eif2s2	0.294413	1.3953		1.21936	0.0421517	D10Jhu81e	0.286122	1.37518
1.25312	0.0298237	Comt	0.325526	1.52544		1.20166	0.0157015	Scarb2	0.265031	1.80406		1.22593	0.00414119	Sptan1	0.293875	2.38287		1.21804	0.00530535		0.284566	2.27529
1.25273	0.00848178	Gtpbp1;GTPBP1	0.325079	2.07151		1.19879	0.00954302	Add1	0.261578	2.02031		1.22227	0.0178468	Ddx17	0.289559	1.74844		1.21678	0.037597	Nampt	0.283069	1.42485
1.25261	0.0124468	Anxa8	0.324941	1.90494		1.1981	0.00343027	Trim25	0.260744	2.46467		1.22171	0.00379862	Plaa	0.288901	2.42037		1.21403	0.0277895	Clybl;CLYBL	0.279801	1.55612
1.2498	0.0132674	Nomo1	0.321695	1.87721		1.19729	0.0286203	Otulin	0.259778	1.54333		1.2173	0.0489798	Dpy30	0.283684	1.30998		1.214	0.0161682	Ppic	0.279774	1.79134
1.24957	0.0385726	Timm50	0.321428	1.41372		1.19727	0.0168203	Txndc12	0.259743	1.77417		1.21703	0.0410226	Cisd1	0.283367	1.38698		1.21277	0.0041453	Acads	0.278304	2.38244
1.24947	0.0253377	Col4a1	0.321322	1.59623		1.19692	0.00421029	Col1a1	0.259327	2.37569		1.21645	0.0477852	Ufl1	0.282672	1.32071		1.21242	0.00825548	Pc	0.27789	2.08326
1.24868	0.00677773	Slc35a2	0.320399	2.16892		1.19632	0.00930685	Ikbip	0.258603	2.0312		1.21624	0.0117807	Zbtb8os	0.282433	1.92883		1.20878	0.0232283	Ndufs3	0.273547	1.63398
1.24729	0.01199	Ctsa	0.318795	1.92118		1.19588	0.000530835	Echdc2	0.258079	3.27504		1.21442	0.0418616	Rpl15	0.280266	1.37818		1.20776	0.043122	Foxp4	0.272338	1.3653
1.24557	0.0136937	Prep	0.316803	1.86348		1.19306	0.0185055	Aldh2	0.254663	1.7327		1.214	0.0195742	Gpi	0.279763	1.70832		1.20767	0.0119071	Tbc1d10b	0.272226	1.92419
1.24446	0.039109	Dynll2	0.315525	1.40772		1.19111	0.0021479	P4ha2	0.252303	2.66799		1.21197	0.0372444	Rabep2	0.277356	1.42894		1.20693	0.0271342	Dr1	0.271345	1.56648
1.24196	0.0376334	Mon2	0.312619	1.42443		1.19014	0.0388848	D10Jhu81e	0.251137	1.41022		1.21003	0.00952907	Rrm2	0.275043	2.02095		1.20481	0.0286066	Appl2;Appl1	0.268802	1.54353
1.24166	0.00331993	Slc35b2	0.312267	2.47887		1.18801	0.00415543	Dak	0.248548	2.38138		1.2086	0.0240542	Nono	0.273337	1.61881		1.20384	0.0114276	Aatf	0.267639	1.94204
1.24067	0.04672	Cyth1;Cyth3;Cyth2	0.311122	1.3305		1.18795	0.00911588	Glb1	0.248472	2.0402		1.19817	0.0137527	Arhgef1	0.260827	1.86161		1.20354	0.0216501	Oxsr1	0.267284	1.66454
1.24057	0.00242423	Sptan1	0.310998	2.61543		1.18701	0.00347123	Psme2	0.247333	2.45952		1.19804	0.011503	Mrps23	0.260678	1.93919		1.20351	0.014562	Echdc2	0.267253	1.83678
1.2402	0.00385949	GNA13;Gna13	0.310578	2.41347		1.1866	0.00325866	Ctsd	0.246835	2.48696		1.19802	0.0288247	St13	0.260651	1.54023		1.20307	0.0145643	Fkbp5	0.266726	1.83671
1.23995	0.00355029	Psmd6	0.310287	2.44974		1.18617	0.0218281	Anxa11	0.24631	1.66098		1.19733	0.0385353	Pck2	0.259815	1.41414		1.20186	0.0411048	Ppp1r8	0.265265	1.38611
1.23948	0.00547171	Ptbp1	0.309731	2.26188		1.18532	0.0109571	Pla2g15	0.245278	1.96031		1.19685	0.00825768	Snrpg	0.259248	2.08314		1.20183	0.0336465	Ivd	0.265227	1.47306
1.23595	0.00858384	Rpl37	0.305621	2.06632		1.18413	0.00857244	Dnaja3	0.24383	2.0669		1.19616	0.00569307	Fkbp5	0.258411	2.24465		1.20159	0.00216285	Cnn2	0.264946	2.66497
1.23518	0.0421753	Mydgf	0.304723	1.37494		1.18393	0.00164611	Igf2r	0.243587	2.78354		1.19319	0.0384346	Ilvbl	0.254819	1.41528		1.19947	0.0214684	Emc6	0.262399	1.6682
1.23375	0.00211373	Haus4	0.303048	2.67495		1.18359	0.0083156	Mut	0.24317	2.08011		1.19279	0.019546	Adam9	0.254342	1.70894		1.19851	0.0034612	Gmds	0.261238	2.46077
1.23372	0.0382193	Rpl9	0.303017	1.41772		1.18296	0.0442716	Nit1	0.242404	1.35387		1.19268	0.0121785	Arfgef2	0.254202	1.91441		1.19846	0.0299299	Rcn1;RCN1	0.261183	1.52389
1.22988	0.0102069	Nutf2	0.298517	1.99111		1.18031	0.0166218	Lims1	0.239161	1.77932		1.19246	0.0211186	Rexo2	0.253943	1.67533		1.19841	0.0108815	Alcam	0.261118	1.96331
1.22853	0.0296162	Gfm1	0.296938	1.52847		1.17944	0.000274874	Atp1b1	0.238106	3.56087		1.19237	0.0314293	Ssr3	0.253832	1.50266		1.19695	0.0231904	Eif4a2	0.25936	1.63469
1.22811	0.00757211	Pml	0.296444	2.12078		1.17911	0.0170492	Col18a1;COL18A1	0.237702	1.7683		1.1916	0.00942471	Itpa	0.252902	2.02573		1.19655	0.0320407	Cpq	0.25888	1.4943
1.22746	0.00814888	Slc25a10	0.295677	2.0889		1.1755	0.0137013	Sh3pxd2b	0.233276	1.86324		1.1913	0.0119532	Fth1	0.252534	1.92251		1.19587	0.0416184	Gnaq	0.258056	1.38072
1.22664	0.0453333	Trip10	0.294712	1.34358		1.17522	0.0122529	Phpt1	0.232931	1.91176		1.19049	0.0227632	Bpnt1	0.251558	1.64277		1.19376	0.0395512	Zyx	0.255509	1.40284
1.22626	0.0375634	Myh10	0.29426	1.42524		1.17422	0.000175799	Sptbn1	0.231701	3.75498		1.19024	0.0280452	Gtpbp1;GTPBP1	0.251247	1.55214		1.19094	0.0213244	Pdcd4	0.252095	1.67112
1.22624	0.00981385	M6pr	0.294244	2.00816		1.17392	0.00659856	Ctbp1	0.231331	2.18055		1.19007	0.00692646	Parn	0.251051	2.15949		1.18991	0.0493301	Cmpk1	0.250855	1.30689
1.22543	0.0365493	Eef1b	0.293286	1.43712		1.17289	0.0113458	Map4k5	0.230071	1.94517		1.19006	0.0262772	Lars	0.25104	1.58042		1.18978	0.0110814	Acaa2	0.25069	1.9554
1.22357	0.027079	Ndufv3	0.291095	1.56737		1.1727	0.0401529	Pdia3	0.229834	1.39628		1.18991	0.0480704	Slc25a10	0.250848	1.31812		1.18864	0.0275738	Lasp1	0.24931	1.5595
1.22283	0.027622	Cdkn2aip	0.290228	1.55874		1.17263	0.0139552	Pc	0.229744	1.85526		1.18976	0.0463988	Vangl1	0.250666	1.33349		1.18608	0.0488228	Wnk1	0.246202	1.31138
1.22278	0.00115178	Hacd2	0.290162	2.93863		1.1709	0.0213336	Dip2b	0.227618	1.67094		1.18964	0.0496487	Ncaph	0.25052	1.30409		1.18546	0.00327289	Erlin2	0.24545	2.48507
1.2221	0.0118843	Limd2	0.289357	1.92503		1.17026	0.0203483	Hacd2	0.226826	1.69147		1.18915	0.00529085	Ckap4	0.249932	2.27647		1.18546	0.0190018	Agfg1	0.245446	1.72121
1.22133	0.0348587	Col3a1	0.288457	1.45769		1.16948	0.0242615	Cyb5a	0.225864	1.61508		1.189	0.0368265	Sfr1	0.249746	1.43384		1.1798	0.0207943	Akr1a1	0.238541	1.68206
1.21945	0.00133295	Ctsk	0.286229	2.87519		1.16841	0.0132417	Myo1c	0.224548	1.87806		1.18858	0.0168515	Foxk1	0.249239	1.77336		1.17951	0.0443788	Gripap1	0.238189	1.35282
1.21931	0.0292269	Rpl29	0.286065	1.53422		1.16727	0.0010665	Rrm2	0.223133	2.97204		1.18781	0.0431627	Ndufv3	0.248299	1.36489		1.17873	0.0159186	Mov10	0.237234	1.79809
1.21767	0.0415765	Hprt1	0.284127	1.38115		1.16601	0.00171581	Col12a1;COL12A1	0.221584	2.76553		1.18739	0.0290208	Tbl1x	0.247796	1.53729		1.17745	0.00224884	Igf2r	0.235664	2.64804
1.2157	0.00884145	Nit2	0.281788	2.05348		1.16566	0.045834	Yipf5	0.221152	1.33881		1.18731	0.0397139	Colec12	0.2477	1.40106		1.17665	0.0255938	Snx3	0.23468	1.59187
1.21565	0.00577391	Plaa	0.28173	2.23853		1.16538	0.00266	Gdi1	0.220798	2.57512		1.18698	0.0263615	Pacsin2	0.24729	1.57903		1.17543	0.00114928	Timm17b	0.233186	2.93957
1.2152	0.0186576	Hnrnpd	0.281194	1.72914		1.16444	0.0410055	Col1a2	0.219639	1.38716		1.18682	0.0153596	Nadk2	0.247097	1.81362		1.17327	0.0422332	Slc25a11	0.230534	1.37435
1.21502	0.0316483	Sfr1	0.280983	1.49965		1.16415	0.0137448	Pnp	0.219282	1.86186		1.18671	0.0256949	Mars	0.246966	1.59015		1.17259	0.00687568	Igf2bp2	0.229702	2.16268
1.21456	0.018508	Ywhaz	0.280433	1.73264		1.16282	0.0409384	Lrpap1	0.217624	1.38787		1.18636	0.0246665	Man1a2	0.246548	1.60789		1.16948	0.000684892	Lnpep	0.225864	3.16438
1.21333	0.0415361	Atp5g1;Atp5g3;Atp5g2	0.278967	1.38157		1.16077	0.00170579	Cyb5r3	0.215083	2.76807		1.18543	0.0485788	Idh3a	0.245411	1.31355		1.16921	0.0164151	Itgav	0.22554	1.78476
1.21306	0.0158726	Ubr5	0.278647	1.79935		1.16064	0.00237688	Ctsa	0.214922	2.62399		1.18538	0.0215492	Smap	0.245351	1.66657		1.1683	0.0227288	Akap8l	0.224412	1.64342
1.21223	0.00853365	Samm50	0.277661	2.06887		1.16045	0.00189967	Gstp1;Gstp2	0.214678	2.72132		1.18497	0.0318015	Pitpnm1	0.244845	1.49755		1.16764	0.0339387	Mmp14;Mmp24;Mmp15	0.223594	1.4693
1.21112	0.018662	Zbtb8os	0.276339	1.72904		1.15982	0.0354333	Obsl1	0.2139	1.45059		1.1848	0.0210254	Tulp3	0.244646	1.67726		1.167	0.0448076	Ndufs2	0.222802	1.34865
1.20992	0.00930226	Nsa2	0.274912	2.03141		1.15902	0.00224442	Gstm2	0.2129	2.6489		1.18459	0.0440279	Fabp5	0.244385	1.35627		1.16665	0.0480159	Anp32b	0.222373	1.31862
1.20952	0.0460007	Smc3	0.274438	1.33724		1.15821	0.000533154	Mprip	0.211895	3.27315		1.18444	0.0427909	Ssb	0.24421	1.36865		1.16564	0.01022	Mprip	0.221123	1.99055
1.20759	0.0254748	Eps15l1	0.272127	1.59389		1.15727	0.00236329	Acaa2	0.210729	2.62648		1.18439	0.0311861	Eps15l1	0.244146	1.50604		1.16466	0.00972593	Os9	0.219905	2.01207
1.2074	0.0179036	Idi1	0.271908	1.74706		1.15662	0.0163957	Cog4	0.209917	1.78527		1.18436	0.0134477	Cc2d1b	0.244104	1.87135		1.16463	0.00473759	Lamp2	0.219873	2.32444
1.20693	0.0424667	Mvp	0.271336	1.37195		1.15583	0.00121686	Osgep	0.208924	2.91476		1.18365	0.0381186	Rab5c	0.243247	1.41886		1.16425	0.0451501	Arhgef1	0.219407	1.34534
1.20675	0.0261867	Snrpa1	0.271125	1.58192		1.15508	0.0149739	Rbp1	0.207991	1.82466		1.18343	0.0292647	Coq9	0.242977	1.53366		1.16363	0.0337156	Bles03	0.218627	1.47217
1.2066	0.0449869	Snrpd3	0.270942	1.34691		1.1546	0.025058	Acyp2	0.207394	1.60105		1.18331	0.0202162	Sdha	0.242824	1.6943		1.16227	0.0116901	Vasp	0.216949	1.93218
1.20636	0.0198843	Abcd3	0.270657	1.70149		1.15105	0.0264499	Lnpep	0.202948	1.57758		1.17968	0.048754	Nudc	0.23839	1.31199		1.1614	0.0374374	Pfdn2	0.215868	1.42669
1.20539	0.0109439	Tsn	0.269501	1.96083		1.15054	0.0114004	Tmod3	0.202308	1.94308		1.17932	1.29512e-05	Ubr5	0.237951	4.88769		1.16025	0.0131434	ZFR;Zfr	0.214431	1.88129
1.20454	0.00667916	Apex1	0.268483	2.17528		1.15003	0.0413032	Mov10	0.201672	1.38402		1.17841	0.0133543	Cndp2	0.236838	1.87438		1.15845	0.00181337	Ctsa	0.212198	2.74151
1.1993	0.00528018	Hgs	0.26219	2.27735		1.14994	0.0372723	Sntb2	0.201554	1.42861		1.17812	0.0430016	Ehd4	0.236487	1.36652		1.15775	0.00416163	Aldh4a1	0.211327	2.38074
1.19908	0.00384295	Rab3gap1	0.261923	2.41534		1.14988	0.0146493	Ssr1	0.201481	1.83418		1.17808	0.0250445	Hnrnph1	0.236434	1.60129		1.15681	0.000968028	Rras2	0.210147	3.01411
1.19901	0.0122384	Ncstn	0.261849	1.91228		1.1498	0.0190627	Aplf	0.201387	1.71982		1.17799	0.0464128	Psat1	0.236332	1.33336		1.15586	0.00391004	Ago2	0.208964	2.40782
1.19891	0.023548	Pck2	0.261724	1.62805		1.14711	0.00681679	Pten	0.198008	2.16642		1.1777	0.0350006	Pccb	0.235976	1.45592		1.15562	0.0186681	Myo1c	0.208668	1.7289
1.19826	0.00307101	Poldip2	0.260941	2.51272		1.1464	0.0198593	Ap2m1	0.197106	1.70204		1.17767	0.0244158	Trap1	0.235931	1.61233		1.15533	0.0463752	Fabp5	0.208301	1.33371
1.19818	0.0252533	Plcb3	0.260849	1.59768		1.14575	0.00311871	Mthfd2	0.196291	2.50602		1.17665	0.00329108	Armc6	0.234686	2.48266		1.15396	0.0403909	Pfas	0.206599	1.39372
1.19817	0.0468946	Rab5c	0.260834	1.32888		1.14563	0.0277126	Tnks1bp1	0.19614	1.55732		1.17619	0.0269854	Tmco1	0.234123	1.56887		1.15343	0.0460211	Lpp	0.205934	1.33704
1.19725	0.0138913	Fam49b	0.259727	1.85726		1.14555	0.000530266	Acat1	0.196045	3.27551		1.17569	0.0116634	Rab23	0.233513	1.93317		1.15286	0.000289257	Sfxn3	0.205223	3.53872
1.19698	0.0143204	Kars	0.259403	1.84404		1.14268	0.0451399	Dcxr	0.19242	1.34544		1.17501	0.0352312	Ddx19a	0.232676	1.45307		1.15172	0.0452405	Cav2	0.203793	1.34447
1.19638	0.0248955	Naa50	0.258679	1.60388		1.14246	0.0251032	Lasp1	0.192147	1.60027		1.17481	0.0103776	Arl8a	0.23243	1.9839		1.15125	0.030629	Col1a2	0.203199	1.51387
1.19476	0.00803585	Pdcl3	0.256718	2.09497		1.14226	0.00595079	Prkcsh	0.191897	2.22543		1.17363	0.0452785	Epn2	0.230972	1.34411		1.14946	0.0416168	Cyp1b1	0.200952	1.38073
1.1944	0.00752076	Acin1	0.256286	2.12374		1.14198	0.0227164	Prkar2b	0.191541	1.64366		1.17352	0.0223267	Ncbp1	0.230838	1.65117		1.14578	0.0291826	Lsm8	0.196331	1.53488
1.19397	0.0494355	P4ha1	0.255769	1.30596		1.14162	0.000321044	Sfxn3	0.191082	3.49344		1.17305	0.0283288	Nudt2	0.230259	1.54777		1.14534	0.0112074	Gys1	0.195774	1.9505
1.19378	0.0240698	Seh1l	0.255533	1.61853		1.14042	0.00918894	Vcam1	0.189562	2.03673		1.17184	0.0321341	Srrm1	0.228772	1.49303		1.14421	0.0471464	Cpt1a	0.194347	1.32655
1.19375	0.010554	Naa15	0.255498	1.97658		1.14013	0.0109395	Samhd1	0.189194	1.961		1.17116	0.0489172	Nsa2	0.227935	1.31054		1.14265	0.0444888	Hspa5	0.192382	1.35175
1.19203	0.0275694	Txndc5	0.253424	1.55957		1.13829	0.0212568	Erc1;Erc2	0.186864	1.6725		1.17057	0.0197431	Plod3	0.227212	1.70458		1.14225	0.0418976	Nedd8	0.191872	1.37781
1.19147	0.0184481	Eif3k	0.252737	1.73405		1.13798	0.0201705	Rdh13	0.186478	1.69528		1.17027	0.0235719	Fhl3	0.226846	1.62761		1.142	0.0203623	Tssc1	0.191566	1.69117
1.19134	0.0241718	Cycs	0.252588	1.61669		1.13773	0.0226342	Akr7a2	0.186158	1.64524		1.17025	0.0272132	Mapre1	0.226815	1.56522		1.14197	0.00485296	Colgalt1	0.191531	2.31399
1.18695	0.022633	Sub1	0.247256	1.64526		1.13749	0.0109271	Lman2	0.185852	1.96149		1.17019	0.0328064	Atpif1	0.226747	1.48404		1.14126	0.0317727	Ndufs4	0.190632	1.49795
1.1868	0.00504766	Chtop	0.247081	2.29691		1.13721	0.0227641	Vwa5a	0.185495	1.64275		1.16986	0.00635507	Sqrdl	0.226333	2.19688		1.14022	0.0230989	Erc1;Erc2	0.189307	1.63641
1.18559	0.0254616	Vamp8	0.245602	1.59411		1.13696	0.0170724	Ndufs4	0.185178	1.7677		1.16968	0.0261234	Rras	0.226118	1.58297		1.13793	0.0288898	Timm8b	0.186412	1.53926
1.18485	0.0154783	Asl	0.24471	1.81028		1.13662	0.0053201	Sri	0.184751	2.27408		1.16947	0.00511665	Ube2j2	0.225858	2.29101		1.13785	0.0124515	Ctbp1	0.186311	1.90478
1.18386	0.00402475	Ubap2l	0.243493	2.39526		1.13659	0.00268426	Lonp1	0.184711	2.57118		1.16879	0.0242019	Rae1	0.22502	1.61615		1.13754	0.000285742	Gdi1	0.185916	3.54403
1.18256	0.0423009	Arglu1	0.241919	1.37365		1.13526	0.023362	Spag9	0.183028	1.63149		1.16846	0.0278977	Ndufa4	0.224611	1.55443		1.13719	0.011396	Maoa	0.185474	1.94325
1.18242	0.00531167	Ddb1	0.241742	2.27477		1.13492	0.0203914	Sqrdl	0.182585	1.69055		1.16758	0.0207782	Rab3gap1	0.223516	1.68239		1.13697	0.00569672	Rasa3	0.185194	2.24438
1.18018	0.0445787	Atp5l	0.239004	1.35087		1.13457	0.0400605	Elmo2	0.182152	1.39728		1.16736	0.0169785	Phpt1	0.223251	1.7701		1.13589	0.0176264	Csad	0.183829	1.75384
1.17915	0.0146383	Fth1	0.237742	1.83451		1.1314	0.0153024	Clic4	0.178105	1.81524		1.16635	0.0387562	Sept10	0.222006	1.41166		1.13566	0.00116257	Asph	0.183531	2.93458
1.17872	0.0424327	Ssb	0.237222	1.3723		1.13107	0.0305459	Col6a1	0.177683	1.51505		1.16554	0.0177375	HIST1H4A;Hist1h4a	0.220998	1.75111		1.13458	0.0384813	Tnks1bp1	0.182158	1.41475
1.17737	0.0140231	Acot8	0.235565	1.85316		1.13071	0.0273027	Etfb	0.177232	1.5638		1.16522	0.0021621	Ndufa10	0.220606	2.66512		1.13087	0.000685423	Lepre1	0.177438	3.16404
1.17718	0.0251027	Zfand6	0.23533	1.60028		1.13021	0.0263268	Galk1	0.176597	1.5796		1.16506	0.0360086	Tma7	0.220405	1.44359		1.1303	0.0301593	Cox7c	0.176701	1.52058
1.17676	0.0133196	Rpa2	0.234821	1.87551		1.13018	0.000892073	Uggt1	0.176552	3.0496		1.16489	0.0189698	Slc35b2	0.220198	1.72194		1.12963	0.0392081	Ndufv1	0.175846	1.40662
1.17653	0.00843064	Cpq	0.234542	2.07414		1.1301	0.0453042	Cndp2	0.176455	1.34386		1.16483	0.0363068	Numa1	0.220117	1.44001		1.12804	0.0376665	Vti1b	0.173821	1.42405
1.17646	0.0419438	Hadha	0.234449	1.37733		1.1301	0.0242422	Plgrkt	0.176449	1.61543		1.1627	0.0392918	Nudcd3	0.217479	1.4057		1.12663	0.0424009	Acta2;Actg2	0.172017	1.37262
1.17623	0.047576	Colec12	0.23417	1.32261		1.1295	0.01726	Snx3	0.175689	1.76296		1.16174	0.00291943	Prkar2b	0.216285	2.5347		1.12646	0.000882711	Idh2	0.171795	3.05418
1.17619	0.0398355	Ncbp1	0.23412	1.39973		1.12896	0.0204306	Tmed3	0.174995	1.68972		1.16166	0.0495817	Ubqln2	0.21619	1.30468		1.12521	0.0163345	Slc25a1	0.17019	1.7869
1.17551	0.0126901	Fkbp5	0.233282	1.89654		1.12819	0.0458474	Lpp	0.174005	1.33869		1.16163	0.0439584	Cnot1;CNOT1	0.216156	1.35696		1.12361	0.00163705	Col1a1	0.168141	2.78594
1.17467	0.0326448	Rras	0.232257	1.48619		1.12796	0.00363851	Slc25a1	0.173722	2.43908		1.16093	0.0111141	Xpo5	0.215284	1.95413		1.12189	0.0203085	Fkbp10	0.165926	1.69232
1.17366	0.0292571	Ppic	0.231015	1.53377		1.12632	0.0181006	Fstl1	0.171617	1.74231		1.16046	0.0133602	Nxf1	0.2147	1.87419		1.12106	0.00274656	Fah	0.164864	2.56121
1.17289	0.0421905	Rps27l	0.230073	1.37479		1.12553	0.0239743	Timm17b	0.17061	1.62025		1.16009	0.0266847	44454	0.21424	1.57374		1.12103	0.0107609	Vps36	0.164824	1.96815
1.17187	0.0351086	Sntb2	0.228809	1.45459		1.12521	0.0135152	Rasa3	0.17019	1.86918		1.15992	0.0165413	Nmt1	0.214026	1.78143		1.12096	0.0469775	M6pr	0.164733	1.32811
1.17175	0.025643	Scaf1	0.228661	1.59103		1.1251	0.0481527	Nedd8	0.170055	1.31738		1.15888	0.0326361	Cdk6	0.212736	1.4863		1.1205	0.0136194	Atp6v0a1	0.164137	1.86584
1.16965	0.0378113	Ly75	0.226074	1.42238		1.12495	0.0124557	Sept8;SEPT8	0.169855	1.90463		1.15783	0.023144	Eif3k	0.211427	1.63556		1.11857	0.0280986	Pdha1	0.161652	1.55132
1.16931	0.0120315	Prkcsh	0.225659	1.91968		1.12418	0.0417791	Spr	0.16887	1.37904		1.15778	0.0438992	Atp5o	0.211358	1.35754		1.11849	0.0218186	Plod1	0.161556	1.66117
1.16928	0.0231474	Abhd16a;ABHD16A	0.225625	1.6355		1.12405	0.0396656	Aldh18a1	0.16871	1.40159		1.15622	0.00123304	Uqcrc1	0.209421	2.90902		1.11711	0.0254324	Pdgfra	0.159765	1.59461
1.1691	0.0370164	Fbll1	0.225398	1.43161		1.12403	0.00312725	Pofut2	0.168682	2.50484		1.15527	0.040011	Snx5	0.20823	1.39782		1.11587	0.0133352	Prkcsh	0.158173	1.875
1.16709	0.0329027	Mapk7	0.22292	1.48277		1.12399	0.000828833	Aldh7a1;ALDH7A1	0.168625	3.08153		1.15511	0.000279415	Cops5	0.208031	3.55375		1.11531	0.0280738	Fth1	0.157449	1.5517
1.16631	0.0265416	Eif2s1	0.221954	1.57607		1.12217	0.000379114	Asns	0.166286	3.42123		1.1542	0.0444882	Acot9;Acot10	0.206891	1.35175		1.11367	0.0193426	Ppp1r12a	0.15532	1.71349
1.16514	0.0416823	Rhoa	0.220505	1.38005		1.12205	0.0092074	Serpinh1	0.16614	2.03586		1.15386	0.046806	Ric8a	0.206467	1.3297		1.11167	0.0180827	Ergic3	0.152735	1.74274
1.16494	0.0149707	Ociad1	0.220256	1.82476		1.12172	0.033315	Dlg1	0.165717	1.47736		1.15365	0.0293858	Sccpdh	0.206206	1.53186		1.11023	0.0373357	Col18a1;COL18A1	0.150862	1.42788
1.16419	0.0038621	Clic4	0.219331	2.41318		1.12099	0.0408669	Gsn	0.164772	1.38863		1.15353	0.00231685	Dctn4	0.206057	2.6351		1.10982	0.0284591	Spr	0.150327	1.54578
1.16132	0.00480165	Cfap20	0.215767	2.31861		1.12011	0.00257792	Oxct1	0.163636	2.58873		1.15322	0.0313878	Aldh16a1	0.205669	1.50324		1.10908	0.0203956	Tmem14c	0.14936	1.69046
1.16093	0.00512591	Rps20	0.21528	2.29023		1.11948	0.00636163	Vat1	0.162824	2.19643		1.15307	0.0454361	Kbp	0.20548	1.3426		1.10812	0.00486436	Etfb	0.148108	2.31297
1.16071	0.0263455	Bri3bp	0.21501	1.57929		1.11833	0.00646439	Hadha	0.161351	2.18947		1.15285	0.0350048	Ap3s1	0.205209	1.45587		1.10794	0.0482972	Trim25	0.147878	1.31608
1.15985	0.0340961	Rrbp1	0.213934	1.4673		1.11819	0.00213221	Hadhb	0.161171	2.67117		1.15261	0.0149568	Aarsd1	0.204906	1.82516		1.10785	0.0127199	Samhd1	0.147761	1.89552
1.15947	0.0133425	Nab2	0.21347	1.87476		1.1167	0.0022644	Vps35;VPS35	0.159238	2.64505		1.15185	0.00888349	Psma4	0.203947	2.05142		1.10765	0.00461971	Sod2	0.147503	2.33539
1.15932	0.00559096	Aifm1	0.213274	2.25251		1.11666	0.0317522	Pgrmc2	0.159196	1.49823		1.15166	0.00065143	Oxsr1	0.20372	3.18613		1.10734	0.0259861	Bcat2	0.147096	1.58526
1.15875	0.0253246	Eif1ax;Eif1a	0.212565	1.59646		1.11575	0.0309489	Cth	0.158016	1.50936		1.15162	0.0347388	Usp16	0.203662	1.45919		1.10661	0.0111299	Hacd2	0.146146	1.95351
1.15868	0.0245542	Psme3	0.212476	1.60987		1.11526	0.00936799	ZFR;Zfr	0.157381	2.02835		1.15001	0.0225328	Rab11a;Rab11b	0.201645	1.64718		1.10636	0.0183089	Pdcd6	0.145815	1.73734
1.15846	0.021268	Hsd17b12	0.212207	1.67227		1.11478	0.0299248	Nip7	0.156762	1.52397		1.14972	0.021032	Mrpl37	0.20128	1.67712		1.10595	0.00964165	Atp5o	0.145282	2.01585
1.15825	0.0316393	Dusp12	0.211942	1.49977		1.11343	0.0044831	Plod3	0.155009	2.34842		1.14929	0.0118297	Dlst	0.200737	1.92703		1.10551	0.0186359	Tufm	0.144718	1.72965
1.15812	0.0205514	Ndufa12	0.211788	1.68716		1.11192	0.0215317	Cnn2	0.153047	1.66692		1.14864	0.0206395	Sub1	0.199932	1.6853		1.10486	0.0213983	Ptgs1	0.143864	1.66962
1.15789	0.0302378	Grb10	0.2115	1.51945		1.11164	0.0121165	Csad	0.152695	1.91662		1.14822	0.030144	Ppp1r9b	0.199404	1.5208		1.10423	0.00379937	Ctsb	0.143035	2.42029
1.15786	0.0387489	Ctnnd1	0.211462	1.41174		1.11047	0.00373002	Agpat3	0.151169	2.42829		1.14804	0.0231072	Psmd6	0.199167	1.63625		1.10418	0.0138281	Pgm1	0.142976	1.85924
1.1577	0.0131239	Idh2	0.211258	1.88194		1.11039	0.00293478	Cycs	0.151071	2.53242		1.14592	0.00162356	Csnk1d	0.19651	2.78953		1.10351	0.0197665	Pycr1	0.142101	1.70407
1.15607	0.0291885	Slc25a5	0.209226	1.53479		1.10993	0.0346564	Sod2	0.150474	1.46022		1.14529	0.024651	Anp32e	0.195718	1.60816		1.10349	0.012413	Ehd2	0.142077	1.90612
1.15606	0.0326771	Stag2;Stag1	0.209214	1.48576		1.10972	0.0443726	Nfia;Nfib	0.150196	1.35289		1.14445	0.0066787	Gla	0.194652	2.17531		1.1033	0.0483721	Ak2	0.14183	1.3154
1.1556	0.0113609	Ube2c	0.208644	1.94459		1.10946	0.0333788	Vps36	0.149858	1.47653		1.14436	0.0497484	Thrap3	0.194542	1.30322		1.10248	0.0172728	Acat1	0.140759	1.76264
1.15404	0.0449195	Rexo2	0.206688	1.34757		1.10867	0.0473039	Cotl1	0.148833	1.3251		1.14356	0.0487811	Parva	0.193534	1.31175		1.10246	0.0391712	Rab5a	0.140724	1.40703
1.15394	0.0100619	Vapa	0.206571	1.99732		1.10806	0.0271238	Ndufa11	0.148039	1.56665		1.14312	0.0290121	Pfkm	0.192972	1.53742		1.10167	0.0113633	Golim4	0.139697	1.9445
1.1526	0.0294351	Arfgef2	0.204894	1.53113		1.10772	0.019631	Rab7a	0.147594	1.70706		1.14181	0.0122879	Hist1h1c	0.191327	1.91052		1.10166	0.0260933	Cyc1	0.139685	1.58347
1.15248	0.00634194	Usp10	0.204745	2.19778		1.10675	0.0121358	Cav2	0.14633	1.91593		1.14104	0.0125884	Smpd2	0.190348	1.90003		1.10159	0.0404093	Inf2	0.139593	1.39352
1.15221	0.0348297	Uggt1	0.204408	1.45805		1.10514	0.00524516	Capza1	0.144233	2.28024		1.14059	0.0234875	Nelfb	0.189785	1.62916		1.10121	0.0428553	Vwa5a	0.139089	1.368
1.15194	0.00872349	Ube2l3	0.204061	2.05931		1.10468	0.0171259	Mydgf	0.143635	1.76635		1.14018	0.00715101	Dek	0.189261	2.14563		1.10109	0.0361363	Cpsf6	0.138938	1.44206
1.15087	0.008746	Ppap2a	0.202722	2.05819		1.10419	0.00217107	Aco2	0.142986	2.66333		1.13882	0.037033	Csrp1	0.187534	1.43141		1.10031	0.040319	Mfsd10	0.13791	1.39449
1.15067	0.00193559	Aarsd1	0.202469	2.71319		1.10284	0.00928284	Coro1b	0.141223	2.03232		1.13849	0.0176336	Clic4	0.187122	1.75366		1.10029	0.0217609	Sept8;SEPT8	0.137886	1.66232
1.14995	0.0403612	Tulp3	0.201569	1.39404		1.10278	0.0497014	Creld2	0.141144	1.30363		1.13813	0.0417147	Atl3	0.186667	1.37971		1.09694	0.00322859	Aco2	0.133485	2.49099
1.14925	0.019578	Atl3	0.200698	1.70823		1.10223	0.0287602	Lman1	0.140419	1.54121		1.13811	0.00894465	Csnk1e	0.186639	2.04844		1.09689	0.0153052	Snx9	0.133415	1.81516
1.14706	0.0245875	Hsp90aa1	0.197945	1.60929		1.10064	0.00945514	Pdlim5	0.138339	2.02433		1.13778	0.0030052	Herc4	0.18622	2.52213		1.0966	0.00433767	Gnb2	0.133043	2.36274
1.14642	0.0459369	Arpc5	0.19714	1.33784		1.0996	0.0187899	Cltb	0.136978	1.72607		1.13701	0.00629623	Wbp11	0.18525	2.20092		1.09513	0.0143015	Asap2;Asap1	0.131105	1.84462
1.14558	0.0109391	H2afy	0.196078	1.96102		1.09872	0.0498283	Sgta	0.13582	1.30252		1.13666	0.0389975	Aldh18a1	0.184801	1.40896		1.09299	0.0150493	Clic4	0.128282	1.82248
1.14446	0.030801	Prrc2c	0.194671	1.51144		1.09824	0.0122132	Abcd3	0.135197	1.91317		1.13617	0.0440389	Sar1b;SAR1B;SAR1A	0.184185	1.35616		1.09286	0.00943429	Timm50	0.12811	2.02529
1.14442	0.0450529	Mybbp1a	0.194612	1.34628		1.09763	0.00518615	Xpnpep1	0.134393	2.28516		1.13616	3.79812e-05	Fbln2	0.184166	4.42043		1.09251	0.0158385	Dpp9	0.12765	1.80029
1.14361	0.0470682	Adam9	0.193592	1.32727		1.09718	0.0444418	Pdgfra	0.133794	1.35221		1.13597	0.0254891	Otulin	0.183919	1.59365		1.09113	0.0378159	HIST1H2BL;Hist1h2bp;Hist1h2bk;Hist1h2bb;Hist1h2bf;Hist3h2ba;HIST3H2BB;Hist3h2bb;HIST1H2BA;Hist1h2ba	0.125825	1.42233
1.14315	0.0442795	Tubb5	0.193012	1.3538		1.09599	0.00086487	Fscn1	0.132241	3.06305		1.13592	0.0123695		0.183863	1.90765		1.09097	0.0120534	Fmr1	0.125615	1.91889
1.14286	0.0161284	Asap2;Asap1	0.19265	1.79241		1.09599	0.023494	Ppp1r12a	0.132236	1.62904		1.13583	0.0164938	Ecm29	0.183744	1.78268		1.0908	0.0457044	Hsd17b10	0.125386	1.34004
1.14267	0.0197041	Psmb1	0.192405	1.70544		1.09476	0.0435521	Sgcd	0.130621	1.36099		1.1356	0.00176846	Exoc5	0.183456	2.7524		1.09018	0.0418924	Cotl1	0.124568	1.37786
1.14211	0.0377362	Ndufs1	0.1917	1.42324		1.09469	0.000743057	Anxa5	0.130521	3.12898		1.13455	0.00159889	Yars2	0.182123	2.79618		1.0897	0.0156301	Cyb5r3	0.123934	1.80604
1.14208	0.0348537	S100a4	0.191669	1.45775		1.09427	0.0153982	Bcat2	0.129966	1.81253		1.13445	0.044349	Pdxk	0.181987	1.35312		1.08816	0.0459837	Fam107b	0.121894	1.3374
1.14177	0.00489109	Arl8a	0.191272	2.31059		1.09389	0.0482273	44454	0.129464	1.31671		1.13437	0.0286327	Btf3	0.181895	1.54314		1.08788	0.0490528	Pten	0.121519	1.30934
1.14122	0.0495964	Ccnd3	0.190579	1.30455		1.09221	0.0417097	Shmt2	0.127256	1.37976		1.1341	0.0085822	Alyref;Alyref2	0.181548	2.0664		1.08783	0.0271746	Plod3	0.121454	1.56584
1.14107	0.00580136	Fam129b	0.190384	2.23647		1.09195	0.0366207	Irgq	0.126911	1.43627		1.13362	0.0488269	Akr1e2	0.180935	1.31134		1.08749	0.0105597	Ldhb	0.120998	1.97635
1.1408	0.0454589	Tm9sf2	0.190051	1.34238		1.09132	0.0252832	Tnpo2	0.126079	1.59717		1.13354	0.0317072	Fstl1	0.180835	1.49884		1.08702	0.0390806	Acadvl	0.120381	1.40804
1.13981	0.00625514	Supt16h	0.188797	2.20376		1.09113	0.0126368	Slc25a4	0.125825	1.89836		1.13297	0.0264367	Camk1;Camk1d	0.180111	1.57779		1.0868	0.0435343	Cyfip1	0.120085	1.36117
1.13975	0.038441	Golph3	0.188723	1.41521		1.09088	0.00906079	Tmem43	0.125488	2.04283		1.1327	0.0320371	Dync1i2	0.179761	1.49435		1.08622	0.048742	Vat1	0.119319	1.3121
1.13772	0.00014956	Fbln2	0.186148	3.8252		1.09082	0.041516	Ctnnb1;CTNNB1	0.125409	1.38178		1.13233	0.0440128	Stxbp1	0.179288	1.35642		1.08595	0.0473882	Ube2v1;Ube2v2	0.118952	1.32433
1.13716	0.0351902	Mapre1	0.185437	1.45358		1.09051	0.0309095	Metap2	0.125005	1.50991		1.1323	0.0260729	Vapa	0.179256	1.58381		1.08527	0.0338797	Clic1;CLIC1	0.118051	1.47006
1.13624	0.00487618	Nckap1	0.184266	2.31192		1.09005	0.012231	Adk	0.124393	1.91254		1.1316	0.00165016	Fam49b	0.178366	2.78247		1.08491	0.0431076	Coro1b	0.11757	1.36545
1.13586	0.029442	Ecm1	0.183784	1.53103		1.0894	0.00521566	Dpp3	0.123529	2.28269		1.13117	0.0364942	Sorbs1	0.177814	1.43778		1.08402	0.0345523	Tdrd1	0.116385	1.46152
1.13576	0.0317603	Ufl1	0.183655	1.49812		1.08872	0.0298201	Bola2	0.122634	1.52549		1.13114	0.044213	Fkbp9	0.177782	1.35445		1.08365	0.0146232	Ndufa11	0.115897	1.83496
1.13508	0.0347123	Uba1	0.182792	1.45952		1.08862	0.0013221	Pdcd6ip	0.122503	2.87873		1.13113	0.0136249	Col6a1	0.177763	1.86567		1.08353	0.000972172	Gstp1;Gstp2	0.115736	3.01226
1.13405	0.0331217	Sf3a2	0.181483	1.47989		1.0872	0.0156944	Oat	0.12062	1.80426		1.13091	0.0441234	Ube2c	0.177486	1.35533		1.08255	0.0384711	Eif6	0.114433	1.41486
1.13391	0.0352879	Kirrel	0.18131	1.45237		1.08709	0.0448571	Kifc1	0.120473	1.34817		1.12991	0.0266885	Yipf5	0.176204	1.57368		1.08251	0.029034	Glipr2	0.114377	1.53709
1.13384	0.0146584	Snx1;SNX1	0.181217	1.83391		1.08557	0.00516095	Rpn2	0.118451	2.28727		1.12928	0.0420956	Acsf2	0.175407	1.37576		1.08242	0.045893	Cdc73	0.114256	1.33825
1.13281	0.0390767	Akr1e2	0.179901	1.40808		1.08384	0.0233972	Anxa7	0.116147	1.63084		1.12913	0.0218481	Vps18	0.175215	1.66059		1.08239	0.0369177	Clta	0.114226	1.43277
1.13196	0.0105597	Edf1	0.178826	1.97635		1.08265	0.0129653	Dnm1	0.114566	1.88722		1.12899	0.0147374	Lrrc47	0.175035	1.83158		1.08023	0.0470057	Nop14	0.111337	1.32785
1.13176	0.0302284	Rpl13	0.178562	1.51959		1.08217	0.00345789	Mia3	0.113934	2.46119		1.12873	0.0474088	Lss	0.174696	1.32414		1.07878	0.0201028	Lonp1	0.109401	1.69674
1.13168	0.0385497	Ppp1cc	0.178462	1.41398		1.0821	0.0331584	Ube2v1;Ube2v2	0.113834	1.47941		1.12868	0.0180905	Suclg1	0.174633	1.74255		1.07848	0.0211349	Mccc2	0.109005	1.675
1.13166	0.0394897	45545	0.178446	1.40352		1.08119	0.0391254	Adi1	0.112626	1.40754		1.12867	0.0432845	Osgep	0.174622	1.36367		1.07791	0.034518	Ddost	0.108239	1.46195
1.13093	0.0329186	Dhfr	0.177514	1.48256		1.0799	1.48495e-05	Nit2	0.110895	4.82829		1.12861	0.036406	Rpl13	0.174541	1.43883		1.0778	0.0388621	Acaa1a	0.108095	1.41047
1.13082	0.0142665	Rpl34	0.177366	1.84568		1.07989	0.0442228	Atp2a2	0.110888	1.35435		1.12782	0.00449236	Tpr	0.173541	2.34753		1.07713	0.0146879	Rpn2	0.107196	1.83304
1.13067	0.0160761	Ctnnb1;CTNNB1	0.177176	1.79382		1.07988	0.0396364	Rai14	0.110872	1.40191		1.12697	0.0170091	Znf622	0.172447	1.76932		1.07698	0.00446058	Pdia4	0.106989	2.35061
1.13064	0.0140989	Lamtor5	0.177145	1.85082		1.07698	0.0183679	Tmed10	0.10699	1.73594		1.12645	0.010261	Rngtt	0.171782	1.98881		1.07647	0.0375196	Lmnb1	0.106303	1.42574
1.13045	0.0455405	Atpif1	0.176893	1.3416		1.07636	0.00862743	Gnb2	0.106156	2.06412		1.12558	0.0300949	Nrd1	0.170671	1.52151		1.07637	0.0176361	Sgcd	0.106174	1.7536
1.12962	0.0337388	Ddx39a	0.175838	1.47187		1.07582	0.00781865	Ap2b1	0.105437	2.10687		1.1236	0.0233112	Dnaja1	0.168124	1.63244		1.07576	0.0287083	P4hb	0.105357	1.54199
1.1286	0.0425132	Tcp1;TCP1	0.17454	1.37148		1.07449	0.0187988	Idh2	0.103655	1.72587		1.1226	0.0228775	Ccnt1	0.166843	1.64059		1.07432	0.00173444	Slc29a1	0.103421	2.76084
1.12747	0.0310832	Dnajc10	0.173085	1.50747		1.07426	0.00582509	Ywhag	0.10334	2.2347		1.12204	0.0132441	Htatsf1	0.166129	1.87798		1.07413	0.00100693	Anxa5	0.103165	2.997
1.12735	0.00714588	Usp47	0.172941	2.14594		1.07393	0.0379561	Snx2	0.102895	1.42072		1.1217	0.0247987	Pus1	0.165684	1.60557		1.07335	0.0170761	Dpp3	0.102117	1.76761
1.12731	0.02249	Pdgfra	0.172881	1.64801		1.07392	0.0203574	Eea1	0.10288	1.69128		1.12144	0.0267128	Nemf	0.165358	1.57328		1.07319	0.0137694	Xpnpep1	0.101908	1.86109
1.12704	0.0172782	Uck1	0.172534	1.7625		1.07381	0.0468349	Acadl	0.102744	1.32943		1.12134	0.0245627	Gyg1	0.165218	1.60972		1.073	0.00316832	Etfa	0.101656	2.49917
1.12662	0.0127326	Actr3	0.172	1.89508		1.07216	0.0163232	Ykt6	0.100521	1.78719		1.11965	0.0247005	Casp3	0.163043	1.60729		1.07261	0.0285442	Idh1	0.10113	1.54448
1.12655	0.00628857	Dlat	0.171917	2.20145		1.07082	0.0265354	Etfa	0.0987128	1.57617		1.11959	0.04265	Snx2	0.162968	1.37008		1.0719	0.0144339	Vamp3	0.100171	1.84062
1.12625	0.0140878	Trnt1	0.171523	1.85116		1.06995	0.0346437	Cnpy3	0.0975489	1.46038		1.11824	0.0148303	Lrpprc	0.161234	1.82885		1.07094	0.0440702	Smap	0.0988716	1.35585
1.12606	0.0079106	Zc3h4	0.171285	2.10179		1.06925	0.000123317	Sars	0.096603	3.90898		1.11701	0.0135868	Tubb6	0.159638	1.86688		1.07042	0.00105295	Atp5b	0.0981827	2.97759
1.12594	0.00877428	Mcm4	0.171136	2.05679		1.0684	0.0326395	Ddost	0.0954562	1.48626		1.11669	0.0494569	Prmt1	0.159231	1.30577		1.07041	0.036826	Gcn1l1	0.0981669	1.43385
1.12593	0.038991	Csrp1	0.171124	1.40904		1.06731	0.00301581	Atp5b	0.093984	2.5206		1.11643	0.0397767	Map7d1	0.158888	1.40037		1.0703	0.00422225	Aldh7a1;ALDH7A1	0.0980196	2.37446
1.12508	0.0186448	Ank3	0.170033	1.72944		1.06514	0.0101336	Anxa6	0.0910388	1.99424		1.11611	0.0394521	Flot1	0.158474	1.40393		1.07003	0.0452828	Thoc2	0.0976504	1.34407
1.12429	0.0429548	Wdr33	0.169016	1.36699		1.06408	0.0368489	Rpn1	0.0896108	1.43358		1.11517	0.00851092		0.157265	2.07002		1.06756	0.0104453	Mvp	0.0943145	1.98108
1.1238	0.03999	Usp8	0.168389	1.39805		1.0592	0.0212539	Aars	0.0829695	1.67256		1.11436	0.00504629	Arfgap2	0.156216	2.29703		1.06747	0.00685404	Uggt1	0.0941893	2.16405
1.12245	0.00557687	Nemf	0.166647	2.25361		1.05448	0.0111677	Rab10	0.0765276	1.95204		1.11414	0.0165282	Tmx3	0.155928	1.78178		1.06718	0.0359584	Vps35;VPS35	0.0938089	1.4442
1.12211	0.0219105	Ubqln2	0.166212	1.65935		1.0542	0.0384723	Ctsb	0.0761478	1.41485		1.11395	0.0389561	Rpl17	0.155679	1.40942		1.06635	0.00415043	MYO5A;Myo5a	0.0926774	2.38191
1.12185	0.0445706	Asph	0.165881	1.35095		1.05319	0.0153457	Mvp	0.0747722	1.81401		1.11323	0.0405018	Map1s	0.154756	1.39253		1.06623	0.0253989	Fis1	0.0925212	1.59519
1.12163	0.0238472	Btf3	0.165597	1.62256		1.04845	0.0239168	Myo1b	0.0682578	1.6213		1.11257	0.0115645	Anp32a;Anp32c	0.153894	1.93687		1.06526	0.0269147	St13	0.0912073	1.57001
1.12147	0.00371744	Rpl24	0.165394	2.42976		1.04593	0.0373881	Vdac3	0.0647861	1.42727		1.11162	0.0266904	Tmtc3	0.152665	1.57364		1.06405	0.0119277	Nucks1	0.089565	1.92344
1.12098	0.00651999	Arhgdib	0.164761	2.18575		1.04463	0.0141411	Myh10	0.0629968	1.84952		1.11131	0.00968668	Ctdp1	0.152256	2.01382		1.06397	0.0487855	Slc25a12	0.0894601	1.31171
1.12069	0.00369092	Cct4	0.164384	2.43286		1.0357	0.0303499	Acot9;Acot10	0.0506039	1.51784		1.11123	0.0478549	Mospd2	0.152153	1.32007		1.06315	0.0146782	Nop56	0.0883518	1.83333
1.12063	0.0260835	Lgals1	0.164309	1.58363		1.03491	0.0447321	Eif3d	0.049511	1.34938		1.11016	0.0307849	Aatf	0.150769	1.51166		1.06287	0.0246309	Pmm2	0.0879654	1.60852
1.12048	0.00177419	Fkbp11	0.164122	2.751		1.03345	0.0157906	St13	0.047463	1.8016		1.10996	0.0411182	Tp53rk	0.150509	1.38597		1.06271	0.00611886	Lss	0.0877508	2.21333
1.12038	0.0411991	Eno1	0.163984	1.38511		1.03253	0.0256487	Ddx6	0.0461796	1.59094		1.10981	0.0137061	Hacd2	0.150309	1.86309		1.0605	0.0174741	Hpcal1;Ncald;Hpca;HPCA	0.0847392	1.75761
1.12029	0.00188473	Rpl22	0.163871	2.72475		1.02959	0.0330134	Ctnna1	0.0420708	1.48131		1.10966	0.0136115	Rdh11	0.150112	1.86609		1.06011	0.0262265	Ap1g1	0.0842173	1.58126
1.1202	0.00165899	Acly	0.163758	2.78016		1.02538	0.0335084	Psmd11	0.0361544	1.47485		1.10947	0.0404712	Dnajc10	0.149867	1.39285		1.05858	0.0451292	Dnm1	0.0821301	1.34554
1.11984	0.0151364	Nsfl1c	0.163294	1.81998		0.979332	0.0423512	Cct7	-0.0301298	1.37313		1.10919	0.0336458	Rrp1b	0.14951	1.47307		1.05855	0.0373222	Map4k4	0.0820882	1.42803
1.11939	0.00177447	Hectd1	0.162708	2.75093		0.96823	0.00634333	Psma6	-0.0465778	2.19768		1.10896	0.00290597	Mrps5	0.14921	2.53671		1.05725	0.0361043	Flna	0.0803141	1.44244
1.11911	0.0279146	HIST1H4A;Hist1h4a	0.162346	1.55417		0.964439	0.0045955	Kpnb1	-0.0522388	2.33767		1.10893	0.0202799	Ecm1	0.149168	1.69293		1.05618	0.00280413	Ssrp1	0.0788544	2.5522
1.11869	0.00150643	Tmem165	0.16181	2.82205		0.964008	0.0200241	Fasn	-0.0528828	1.69845		1.10893	0.0217076	Clic1;CLIC1	0.149168	1.66339		1.05521	0.0460972	Sptan1	0.0775283	1.33633
1.11767	0.0425063	Ndrg3	0.160489	1.37155		0.960371	0.0134636	Rps10	-0.0583359	1.87084		1.10812	0.0450115	Aldh7a1;ALDH7A1	0.148116	1.34668		1.0524	0.0493629	Gnb1	0.0736831	1.3066
1.1173	0.0045757	Tpm2	0.160019	2.33954		0.95677	0.037401	Smc3	-0.0637555	1.42712		1.10789	0.0233158	Ap2m1	0.147813	1.63235		1.05101	0.0161616	Shmt2	0.071783	1.79152
1.11678	0.0419235	Cyc1	0.159348	1.37754		0.956716	0.0197558	Eif3b	-0.0638375	1.7043		1.10753	0.0265113	Flna	0.147346	1.57657		1.05013	0.0224546	Col12a1;COL12A1	0.0705668	1.6487
1.11599	0.03972	Myo1e	0.158321	1.40099		0.956163	0.0322117	Tiprl	-0.0646722	1.49199		1.10609	0.00790181	Glrx3	0.145463	2.10227		1.04784	0.0451822	Lamb1	0.0674179	1.34503
1.11558	0.00998318	Tbcb	0.157795	2.00073		0.955528	0.00164165	Uap1	-0.0656299	2.78472		1.10587	0.0416123	Prkcd	0.145178	1.38078		1.04708	0.0121385	Bcl2l13	0.0663759	1.91583
1.11501	0.0135381	Tubb6	0.157062	1.86844		0.952756	0.0371666	Sept9	-0.0698215	1.42985		1.10547	0.0347951	Nucb1	0.144661	1.45848		1.04519	0.00332371	Psmd11	0.0637662	2.47838
1.11313	0.0125587	Impdh2	0.154627	1.90105		0.952631	0.000312587	Farsb	-0.0700107	3.50503		1.10502	0.0363843	Map2k3	0.14407	1.43909		1.04504	0.0264628	Vac14	0.0635513	1.57736
1.11301	0.0402931	Hsd17b4	0.154461	1.39477		0.952585	0.00108373	Plec	-0.0700806	2.96508		1.10452	0.0150116	Tmem175	0.143415	1.82357		1.04346	0.0225685	Pdcd6ip	0.0613793	1.6465
1.11275	0.0181475	Lss	0.154127	1.74118		0.952286	0.0459805	Ncbp1	-0.0705338	1.33743		1.1042	0.0497295	Lims1	0.143001	1.30339		1.04331	0.0166792	Anxa2;ANXA2	0.0611659	1.77782
1.11169	0.00449355	Nap1l1	0.152755	2.34741		0.951516	0.0327427	Smc2	-0.0717008	1.48489		1.10332	0.0492418	Dnajc5	0.141847	1.30767		1.04312	0.0299881	Akr1b7	0.0609086	1.52305
1.11105	0.00414338	Tceb2	0.151923	2.38265		0.951081	0.0311051	Sf3b1	-0.0723606	1.50717		1.10304	0.00182726	Cwc22	0.141483	2.7382		1.04164	0.0191773	Phb	0.0588598	1.71721
1.1109	0.0314815	Fkbp10	0.151724	1.50194		0.950752	0.030439	Capza2	-0.0728584	1.51657		1.10265	0.0157268	Ufd1l	0.140974	1.80336		1.03797	0.0206045	Rab14	0.0537583	1.68604
1.11051	0.00830045	Mrpl37	0.151217	2.0809		0.949192	0.00109062	Rps15a	-0.0752276	2.96233		1.10259	0.032909	Rps20	0.140896	1.48269		1.03627	0.0172242	Eif3d	0.0514067	1.76386
1.10911	0.0287977	Cacybp	0.149397	1.54064		0.948772	0.0271575	Smc1a	-0.0758672	1.56611		1.10252	0.02925	Rbm8a	0.140811	1.53387		1.03593	0.0274022	Pofut2	0.0509332	1.56221
1.10855	0.015272	Cfdp1	0.148669	1.8161		0.948199	0.007094	Tcp1;TCP1	-0.0767377	2.14911		1.10145	0.0233962	Flot2	0.139405	1.63086		1.03049	0.0299988	Ddx17	0.0433354	1.5229
1.10839	0.0423711	Polr2a	0.14846	1.37293		0.947781	0.0334994	Safb	-0.0773747	1.47496		1.1014	0.0360893	Arpc2	0.139341	1.44262		1.0278	0.0242163	Fscn1	0.0395577	1.61589
1.10797	0.00092233	Stmn1	0.147913	3.03511		0.94733	0.0356038	Ahcy	-0.0780605	1.4485		1.10124	0.00138572	Limd2	0.139127	2.85832		1.02094	0.0211218	Gclc	0.0298918	1.67527
1.10795	0.00755248	Tmx3	0.147899	2.12191		0.946682	0.0080929	Prrc2c	-0.0790481	2.0919		1.10104	0.00540581	Suox	0.138866	2.26714		0.979343	0.00804669	Rps10	-0.0301145	2.09438
1.10786	0.00454771	Nucb1	0.147777	2.34221		0.945946	0.0164574	Mcm5	-0.0801707	1.78364		1.10067	0.0304191	Xrcc5	0.13838	1.51685		0.979156	0.0135979	Sf3b1	-0.0303891	1.86653
1.10577	0.0302015	Cpped1	0.145047	1.51997		0.944055	0.0185082	Mrto4	-0.0830575	1.73264		1.10057	0.0451176	Fasn	0.138248	1.34565		0.976923	0.024357	Ncbp1	-0.0336836	1.61338
1.10487	0.0281532	Sept2;SEPT2	0.143877	1.55047		0.943992	0.00865645	Nedd4	-0.0831538	2.06266		1.09965	0.0491627	Ndufs2	0.137048	1.30836		0.976332	0.0460206	Rpl23	-0.034557	1.33705
1.10455	0.0312463	Pla2g4a	0.143457	1.5052		0.943337	0.00769196	Prep	-0.0841541	2.11396		1.09931	0.025012	Eftud1	0.136593	1.60185		0.975432	0.0357353	Gps1	-0.0358864	1.4469
1.10453	0.0047824	Rcn3	0.14343	2.32035		0.941327	0.024015	Ruvbl2	-0.0872324	1.61952		1.09925	0.0134803	Ighmbp2	0.136524	1.8703		0.97335	0.0070392	Epb41l3	-0.0389693	2.15248
1.10338	0.0301092	Prdx4	0.141927	1.5213		0.940212	0.0184857	Cct5	-0.0889419	1.73316		1.09906	0.00961067	Pgls	0.13627	2.01725		0.972006	0.0195614	Rps15a	-0.0409629	1.7086
1.10278	0.0302202	Ilf3	0.141149	1.5197		0.939334	0.0229913	Eif4g2	-0.0902901	1.63844		1.09874	0.0356357	Safb	0.135855	1.44812		0.971828	0.0246949	Pafah1b1	-0.0412273	1.60739
1.10168	0.0157098	Vps51	0.139702	1.80383		0.938447	0.0128486	Ruvbl1	-0.0916527	1.89115		1.09807	0.0436572	Ogdh	0.134969	1.35994		0.96987	0.0358653	Upf1	-0.0441361	1.44533
1.10094	0.0294311	Champ1	0.138738	1.53119		0.938322	0.0190498	Tpm2	-0.0918451	1.72011		1.09771	0.02778	Cdv3	0.134502	1.55627		0.969677	0.013428	Rock2	-0.0444246	1.87199
1.10021	0.0158697	Clasp2	0.137779	1.79943		0.937788	0.00499221	Rpl19	-0.0926667	2.30171		1.09737	0.0320889	Nup160	0.134045	1.49365		0.967136	0.0354797	Uba1	-0.04821	1.45002
1.10003	0.0415728	Sart1	0.137549	1.38119		0.937766	0.0243962	Fkbp4	-0.0927005	1.61268		1.09507	0.0069225	Tceb2	0.13102	2.15974		0.967027	0.0286254	Mthfd1l	-0.0483714	1.54325
1.0996	0.00076611	Enoph1	0.136984	3.11571		0.937481	0.000615027	Pcna	-0.0931379	3.21111		1.09029	0.0227568	Cd2ap	0.124712	1.64289		0.964571	0.0196364	Paics	-0.0520405	1.70694
1.09678	0.0359122	Opa1	0.13327	1.44476		0.937445	0.0225017	Cct8	-0.0931936	1.64778		1.09015	0.0215777	Itgb1	0.12452	1.66599		0.963145	0.0220857	Dynll1	-0.0541756	1.65589
1.0966	0.0416055	Parva	0.133032	1.38085		0.937189	0.00607355	Epb41l3	-0.0935882	2.21656		1.08864	0.0201618	Cct3	0.122524	1.69547		0.96245	0.00945817	Lima1	-0.0552169	2.02419
1.09594	0.00470398	Fhl3	0.132173	2.32753		0.936378	0.0387374	Ptbp1	-0.0948374	1.41187		1.08662	0.031264	Apex1	0.119846	1.50495		0.961544	0.0199524	Cct7	-0.0565746	1.70001
1.09539	0.00613316	Ovca2	0.131448	2.21232		0.936122	0.0224187	Tnpo1	-0.095231	1.64939		1.086	0.00296057	Lrrc8c	0.11902	2.52863		0.958997	0.0201009	Rps18	-0.0604019	1.69678
1.09524	0.020711	Farsa	0.13125	1.6838		0.935296	0.00188595	Ipo5	-0.0965057	2.72447		1.0856	0.0405816	Atp6v1g1	0.118489	1.39167		0.958346	0.044717	Fasn	-0.0613809	1.34953
1.09493	0.0373987	Sord	0.130839	1.42714		0.93482	0.00802186	Pgm1	-0.0972392	2.09572		1.08494	0.00568459	Psma5	0.117611	2.2453		0.956533	0.00907211	Map4	-0.0641131	2.04229
1.09453	0.022893	Iqgap1	0.13031	1.6403		0.933559	0.0369861	Rps18	-0.0991868	1.43196		1.08462	0.00565225	Agpat4	0.117184	2.24778		0.955434	0.0495412	Papss1	-0.0657721	1.30503
1.09442	0.00313597	Dnmt1	0.130165	2.50363		0.931867	0.0250277	Ncam1	-0.101804	1.60158		1.08336	0.0303866	Ubr4	0.115515	1.51732		0.954543	0.00195617	Kpnb1	-0.0671173	2.70859
1.09418	0.021032	Rpl36	0.129852	1.67712		0.931823	0.0080148	Cfl2	-0.101872	2.09611		1.0833	0.0200988	Etfdh	0.115438	1.69683		0.954224	0.0477374	Aars	-0.0676007	1.32114
1.09321	0.0245401	Casp3	0.128576	1.61012		0.931476	0.0132637	Apex1	-0.10241	1.87734		1.08289	0.00274425	Plp2	0.114893	2.56158		0.953851	0.000171452	Pcna	-0.0681642	3.76586
1.09236	0.0150568	Gnb1	0.127447	1.82227		0.93094	0.0149675	Eif2a	-0.10324	1.82485		1.08097	0.0185366	Rrp12	0.112327	1.73197		0.952835	0.000663869	Clint1	-0.0697014	3.17792
1.09233	0.0398716	Camk1;Camk1d	0.127414	1.39934		0.930938	0.0314697	Slc25a24	-0.103242	1.50211		1.08095	0.0433516	Fbxo4	0.112295	1.36299		0.952809	0.0252989	Ruvbl1	-0.0697405	1.5969
1.09183	0.0443278	Stk24	0.126749	1.35332		0.930654	0.0348245	Rpa1	-0.103683	1.45811		1.08015	0.0380251	Pls3	0.111228	1.41993		0.952331	0.0118842	Qars	-0.0704657	1.92503
1.09177	0.00937073	Ube2e1	0.126668	2.02823		0.930258	0.0383486	Kars	-0.104298	1.41625		1.0794	0.0406945	Polr2d	0.110229	1.39046		0.951506	0.0219277	Eif2a	-0.0717148	1.65901
1.08998	0.0351619	Clcc1	0.124296	1.45393		0.930079	0.0241058	Pls3	-0.104576	1.61788		1.07793	0.0251102	Atp5j2	0.108258	1.60015		0.949673	0.0253302	Tbc1d8b	-0.0744968	1.59636
1.08847	0.014909	Ctdp1	0.1223	1.82655		0.929018	0.0289799	Txnrd1	-0.106222	1.5379		1.07729	0.0184812	Ly6c2;Ly6c1	0.107411	1.73327		0.947438	0.00526801	Cct5	-0.0778965	2.27835
1.08693	0.0366649	Xpo5	0.120256	1.43575		0.927914	0.0292566	Tmco1	-0.107937	1.53378		1.07657	0.0377876	Papss2;PAPSS2	0.106437	1.42265		0.947399	0.00901707	PA2G4;Pa2g4	-0.0779556	2.04493
1.08683	0.0151776	Prkar2b	0.120121	1.8188		0.924966	0.0350656	Cul5	-0.112528	1.45512		1.07618	0.0432613	Phf5a	0.105916	1.3639		0.945331	0.0112811	Cct4	-0.0811085	1.94765
1.08299	0.00285837	Snx7	0.115013	2.54388		0.924561	0.0118349	Raly	-0.11316	1.92683		1.07588	0.0394393	Tpm2	0.105517	1.40407		0.944172	0.0404242	Pdap1	-0.0828785	1.39336
1.08005	0.0262588	Myadm	0.111095	1.58072		0.924399	0.0370293	Celf1	-0.113412	1.43145		1.07388	0.00181375	Tpm1	0.102829	2.74142		0.943478	0.0173242	Nup214	-0.0839388	1.76135
1.07964	0.00657619	Rab23	0.110555	2.18203		0.924132	0.0144821		-0.11383	1.83917		1.07356	0.0199355	Rpl22	0.102409	1.70037		0.941754	0.0324943	Osbp;OSBP	-0.0865774	1.48819
1.07934	0.0387516	Ckap2	0.110144	1.41171		0.923489	0.00487234	PA2G4;Pa2g4	-0.114833	2.31226		1.07355	0.0431867	Aip	0.10239	1.36465		0.941363	0.00687834	Hdlbp	-0.0871772	2.16252
1.07797	0.00968659	Suox	0.108316	2.01383		0.92324	0.0253247	Mcm4	-0.115223	1.59646		1.07318	0.0297512	Postn	0.101889	1.5265		0.93963	0.028654	Cand1	-0.0898351	1.54282
1.07761	0.00488468	Rpl19	0.107832	2.31116		0.922846	0.0150114	Hnrnpm	-0.115838	1.82358		1.0726	0.031633	Scarb2	0.101108	1.49986		0.936813	0.00769036	Ssb	-0.0941676	2.11405
1.07645	0.0136779	Sept5;SEPT5	0.106281	1.86398		0.922166	0.0263272	Ncapd2	-0.116902	1.5796		1.07218	0.00107542	Sap18	0.100547	2.96842		0.936588	0.0467201	Anln	-0.0945136	1.3305
1.07626	0.0122146	TSG101;Tsg101	0.106032	1.91312		0.921766	0.00154055	Acly	-0.117528	2.81233		1.07196	0.0149838	Ctsk	0.100245	1.82438		0.936537	0.0421431	Hsd17b4	-0.0945925	1.37527
1.07512	0.00200359	Sipa1l1	0.104493	2.69819		0.921728	0.0302278	Smarcc2	-0.117588	1.51959		1.07169	0.0157629	Capns1	0.0998833	1.80237		0.936472	0.010144	Ctps1	-0.0946927	1.99379
1.07409	0.046467	Ly6c2;Ly6c1	0.103117	1.33286		0.921521	0.0488428	Rps15	-0.117911	1.3112		1.06808	0.018671	Pip5k1c	0.095025	1.72883		0.936164	0.00359581	Mcm3	-0.0951672	2.4442
1.07294	0.045594	Usmg5	0.101567	1.34109		0.920426	0.0460029	Gspt1;Gspt2	-0.119626	1.33721		1.0679	0.0102443	Pds5b	0.0947789	1.98952		0.93556	0.0263936	Asns	-0.0960984	1.5785
1.07148	0.00132313	Serpinh1	0.09961	2.8784		0.920005	0.0115944	Ssb	-0.120286	1.93575		1.06641	0.0469971	Prrc1	0.0927586	1.32793		0.934041	0.003902	Farsb	-0.0984427	2.40871
1.07143	0.0156425	Ide;IDE	0.0995376	1.80569		0.919731	0.0056191	Fkbp8;FKBP8	-0.120715	2.25033		1.06621	0.0491033	Nmt2	0.0924858	1.30889		0.933522	0.00498328	Ckap5	-0.0992444	2.30248
1.06916	0.0240026	Rad23a	0.0964743	1.61974		0.919697	0.0397602	Cebpz	-0.120769	1.40055		1.06532	0.00390783	Rnpep	0.0912879	2.40806		0.933506	0.0412988	Hnrnpc	-0.0992695	1.38406
1.06769	0.0223341	Agk	0.0944906	1.65103		0.919301	0.0331521	Rps4x	-0.121391	1.47949		1.06363	0.0472467	Myg1	0.0890018	1.32563		0.93344	0.035239	Mcm6	-0.0993704	1.45298
1.0676	0.0475972	Usp24	0.0943701	1.32242		0.919147	0.00123866	Ppp4r2	-0.121633	2.90705		1.06298	0.00956657	Pip4k2c	0.0881189	2.01924		0.933235	0.00483022	Dnmt1	-0.0996878	2.31603
1.06717	0.0256286	Lrrc47	0.0937951	1.59127		0.918858	0.0350734	Gapdh	-0.122086	1.45502		1.06254	0.00679952	Usp24	0.0875193	2.16752		0.932894	0.0124846	Ehd1	-0.100215	1.90362
1.0628	0.0402108	Etfdh	0.0878713	1.39566		0.918737	0.0229467	Cluh	-0.122277	1.63928		1.06166	0.0457304	Gprc5a	0.0863216	1.3398		0.932825	0.0381249	Ran	-0.100321	1.41879
1.06274	0.0016755	Pycr1	0.0877907	2.77586		0.91864	0.0113759	Nqo1	-0.122428	1.94401		1.06002	0.00248876	Ywhab	0.0840933	2.60402		0.932806	0.00205848	Ipo5	-0.100351	2.68645
1.06219	0.0234252	Tdrd1	0.0870478	1.63032		0.91822	0.0485164	Tcerg1	-0.123088	1.31411		1.05749	0.0306911	Emc6	0.0806418	1.51299		0.931519	0.00229848	Tcp1;TCP1	-0.102343	2.63856
1.05977	0.00436252	Eif4ebp1	0.0837527	2.36026		0.91789	0.0306316	Actl6a;Actl6b	-0.123606	1.51383		1.05644	0.026861	A2m	0.0792109	1.57088		0.931305	0.0109872	Cct8	-0.102675	1.95911
1.05083	0.0315528	Tpr	0.0715247	1.50096		0.917185	0.0223034	Eif3h	-0.124716	1.65163		1.05513	0.0326286	Elac2	0.0774165	1.4864		0.929808	0.0367412	Cul3	-0.104996	1.43485
1.04998	0.0136883		0.0703645	1.86365		0.915997	0.014952	Rbbp7	-0.126586	1.8253		1.05506	0.0432986	Eif2b2	0.0773313	1.36353		0.929599	0.00999042	Nasp	-0.10532	2.00042
1.04885	0.0280638	Psma5	0.0688095	1.55185		0.915833	0.00783852	Luc7l3	-0.126843	2.10577		1.05412	0.00479102	Pnn	0.0760378	2.31957		0.929186	0.0386616	Eef2;EEF2	-0.10596	1.41272
1.04803	0.011956	Hsd17b7	0.0676856	1.92242		0.915735	0.025304	Prmt1	-0.126999	1.59681		1.05333	0.0276635	Ddx21	0.0749631	1.55809		0.928948	0.0251357	Ass1	-0.10633	1.59971
1.04735	0.00305542	Cwc22	0.0667424	2.51493		0.915604	0.049249	Nckap1	-0.127204	1.3076		1.05316	0.0107026	HIST1H2BK;HIST1H2BH;Hist1h2bc;Hist2h2bb;Hist1h2bh;HIST1H2BC;HIST1H2BN;HIST1H2BD;Hist1h2bm;HIST1H2BM;HIST1H2BB;HIST2H2BE;HIST1H2BO;HIST1H2BJ;Hist2h2be	0.0747221	1.97051		0.928403	0.00324517		-0.107177	2.48876
1.04362	0.0392834	Bclaf1	0.0615934	1.40579		0.914868	0.0180737	Bag3	-0.128364	1.74295		1.04859	0.0310844	Dnajb4	0.0684543	1.50746		0.927814	0.00982432	Mthfd2	-0.108093	2.0077
1.04246	0.0341993	Acaa2	0.0599928	1.46598		0.914536	0.0450549	Snap23	-0.128888	1.34626		1.04832	0.0292061	Psmd13	0.0680732	1.53453		0.927606	0.00414376	Prep	-0.108415	2.38261
1.03985	0.00696765	Rnpep	0.056374	2.15691		0.913992	0.0282238	Cops5	-0.129746	1.54938		1.04172	0.0142461	Fn1	0.0589645	1.84631		0.927136	0.0195869	Esd	-0.109148	1.70804
1.03129	0.0285291	Msh6	0.0444533	1.54471		0.913324	0.0361955	Rabepk	-0.130802	1.44135		1.04101	0.0327542	Usp39	0.0579804	1.48473		0.926549	0.00799607	Cast	-0.110061	2.09712
0.972395	0.0061829	Nop56	-0.040386	2.20881		0.912894	0.0240428	Eef2;EEF2	-0.131481	1.61902		1.02655	0.0453842	Eif4ebp1	0.0378085	1.34309		0.926427	0.0322491	Cct3	-0.11025	1.49148
0.965327	0.0239349	Got2	-0.0509107	1.62097		0.911879	0.0117865	Vdr	-0.133086	1.92861		0.969822	0.0446027	Rab8a	-0.0442079	1.35064		0.924368	0.00204152	Bzw2	-0.113461	2.69005
0.956585	0.0417917	Stx4	-0.0640356	1.37891		0.911869	0.0480538	Hells	-0.133101	1.31827		0.96908	0.037692	Nap1l1	-0.0453127	1.42375		0.923933	0.00686674	Ruvbl2	-0.11414	2.16325
0.955368	0.0379689	Lrrc8c	-0.0658715	1.42057		0.911528	0.000592649	Tfrc	-0.133641	3.2272		0.961983	0.006332	Rdx	-0.0559161	2.19846		0.923774	0.0035304	Elavl1	-0.114388	2.45218
0.94165	0.0226298	Nolc1	-0.0867366	1.64532		0.911287	0.0397656	Marcksl1	-0.134022	1.40049		0.958875	0.0471316	Gsr	-0.0605861	1.32669		0.923261	0.0320333	Rsl1d1	-0.115189	1.4944
0.939711	0.0261393	Metap1	-0.089711	1.58271		0.910982	0.00376009	Qars	-0.134506	2.4248		0.949463	0.00350197	Ywhaq	-0.0748168	2.45569		0.923181	0.0210534	Ptbp1	-0.115315	1.67668
0.938045	0.0131126	Itpr3	-0.0922712	1.88231		0.910784	0.0403873	Rfc4	-0.134818	1.39375		0.948243	0.0127107	D10Jhu81e	-0.0766706	1.89583		0.92301	0.00152142	Rpsa	-0.115582	2.81775
0.93665	0.0221651	Copb2	-0.0944185	1.65433		0.910375	0.0153496	Rpsa	-0.135468	1.8139		0.947478	0.0414197	Rpl8	-0.0778355	1.38279		0.922723	0.0258622	Jak1	-0.116031	1.58733
0.93435	0.041467	Eif2b2	-0.0979652	1.3823		0.909717	0.0080121	Snrpa1	-0.136511	2.09625		0.941194	0.0364799	Basp1	-0.0874367	1.43795		0.922438	0.0486941	Eif4g1	-0.116476	1.31252
0.934123	0.0414099	Cops3	-0.0983148	1.3829		0.908858	0.0132281	Rpl38	-0.137873	1.8785		0.939557	0.0475287	Dcxr	-0.089947	1.32304		0.922018	0.0099903	Maged1	-0.117132	2.00042
0.931112	0.0246468	Pgrmc2	-0.102973	1.60824		0.908199	0.00222014	Cast	-0.13892	2.65362		0.938093	0.0395236	Dnajc3;DNAJC3	-0.092197	1.40314		0.921963	0.00981868	Cops5	-0.11722	2.00795
0.92952	0.0233926	Trim32	-0.105443	1.63092		0.907682	0.013975	Mcm6	-0.139741	1.85465		0.937592	0.022293	Tsr1	-0.0929684	1.65183		0.920483	0.0185217	Fkbp4	-0.119537	1.73232
0.929014	0.0336231	Ipo9	-0.106228	1.47336		0.907397	0.0224948	Mcm7	-0.140194	1.64792		0.936271	0.0240843	Atox1	-0.0950026	1.61827		0.920076	0.0320665	Glyr1	-0.120175	1.49395
0.926544	0.0276054	Cyb5r3	-0.110069	1.55901		0.906918	0.0198071	Usp14	-0.140956	1.70318		0.935654	0.0122466	Glg1	-0.0959537	1.91198		0.919978	0.0271767	Kars	-0.120328	1.5658
0.924983	0.0357231	Wdr61	-0.112501	1.44705		0.90686	0.0236719	Glyr1	-0.141048	1.62577		0.934174	0.0435817	Sec61a1	-0.0982362	1.3607		0.91956	0.0373766	Taldo1	-0.120984	1.4274
0.924853	0.0253565	Mdc1	-0.112703	1.59591		0.905985	0.018737	Rpl24	-0.142441	1.7273		0.932171	0.0213283	Rcn3	-0.101333	1.67104		0.91943	0.0374595	Arpc3	-0.121188	1.42644
0.92452	0.042168	Fubp1	-0.113223	1.37502		0.905296	0.0298809	Atp6v1a	-0.143539	1.52461		0.931647	0.0451842	Snx7	-0.102145	1.34501		0.918708	0.00360491	Pkm;PKM	-0.122321	2.44311
0.923402	0.00642495	Fbxo4	-0.114969	2.19213		0.904075	0.0417407	Smarca4	-0.145486	1.37944		0.930442	0.0357487	Sec23ip	-0.104012	1.44674		0.918503	0.0358691	Ddx39a	-0.122644	1.44528
0.923195	0.0303644	Mical1	-0.115293	1.51764		0.903417	0.0245311	Hnrnpc	-0.146536	1.61028		0.925093	0.000705318	Snap23	-0.11233	3.15162		0.918195	0.0155611	Phgdh	-0.123127	1.80796
0.923158	0.00172556	Dak	-0.115351	2.76307		0.90317	0.0326386	Sap18	-0.14693	1.48627		0.925029	0.0438597	Lpp	-0.11243	1.35793		0.918143	0.0492813	Snrpa1	-0.123209	1.30732
0.922491	0.020892	Rras2	-0.116393	1.68002		0.902971	0.0430363	Gpi	-0.147249	1.36617		0.921211	0.00670107	Serpinh1	-0.118397	2.17386		0.918127	0.0207362	Eno1	-0.123234	1.68327
0.921809	0.0162745	Map2k4	-0.11746	1.78849		0.902568	0.0139945	Serpinb6	-0.147893	1.85404		0.917277	0.0459495	Flnb	-0.124571	1.33772		0.916811	0.0499412	Arhgef2	-0.125304	1.30154
0.921421	0.0447877	Usp5	-0.118067	1.34884		0.902219	0.045042	Snrpg	-0.14845	1.34638		0.914609	0.0375138	Larp7	-0.128773	1.42581		0.916574	0.0249764	Itga5	-0.125677	1.60247
0.919545	0.0331089	Eri3	-0.121008	1.48006		0.90197	0.00946211	Sgpl1	-0.148849	2.02401		0.913355	0.00955474	Lima1	-0.130753	2.01978		0.914305	0.000915558	Eea1	-0.129252	3.03831
0.919017	0.00922951	Rpl8	-0.121837	2.03482		0.901823	0.0140537	Psip1	-0.149085	1.85221		0.912139	0.00162806	Dpm1	-0.132674	2.78833		0.914248	0.00967416	Tkt	-0.129342	2.01439
0.918862	0.0421269	Hspa14	-0.122079	1.37544		0.901821	0.0236715	Pfkl	-0.149087	1.62577		0.906468	0.0181183	Impdh2	-0.141671	1.74188		0.914189	0.0366373	Psma1	-0.129436	1.43608
0.918239	0.00188135	Lgals3;LGALS3	-0.123058	2.72553		0.900831	0.00402051	Ipo7;IPO7	-0.150672	2.39572		0.904934	0.0156533	Capg	-0.144115	1.80539		0.91366	0.00510007	Lig1	-0.130271	2.29242
0.916629	0.0201227	Ppp2r4	-0.125591	1.69631		0.900561	0.0388115	Dnajb4	-0.151104	1.41104		0.899976	0.0221978	Tfip11	-0.152042	1.65369		0.913646	0.0480905	Eif3h	-0.130292	1.31794
0.915691	0.00571881	Ctsb	-0.127068	2.24269		0.900389	0.0047074	Tfip11	-0.151379	2.32722		0.897366	0.0244745	Anln	-0.156232	1.61129		0.913344	0.0421969	Hspa4	-0.130769	1.37472
0.915552	0.0115512	Abracl	-0.127287	1.93737		0.900383	0.0266616	Ubqln2	-0.15139	1.57411		0.895876	0.0226046	Aldh9a1	-0.158629	1.6458		0.911853	0.0324879	Wars	-0.133127	1.48828
0.908202	0.0464685	Uevld	-0.138915	1.33284		0.900358	0.0221192	Nup214	-0.151429	1.65523		0.892885	0.019117	Chmp2a	-0.163454	1.71858		0.911768	0.0304688	Ncapd2	-0.133261	1.51614
0.907342	0.0132168	Rnf181	-0.140282	1.87887		0.89921	0.0129697	Naa50	-0.153271	1.88707		0.891928	0.0391837	Rpl18a	-0.165001	1.40689		0.910677	0.0255497	Eif3j1;Eif3j2	-0.134988	1.59261
0.906968	0.0163011	Asun	-0.140877	1.78778		0.898533	0.0211522	Prkar1a	-0.154357	1.67464		0.889549	0.0206006	Hmgb2	-0.168854	1.68612		0.910611	0.0104589	Prdx2	-0.135094	1.98051
0.906684	0.0354858	MYO5A;Myo5a	-0.141329	1.44995		0.897048	0.0118134	Syncrip	-0.156742	1.92762		0.880839	0.0315157	MYO5A;Myo5a	-0.183051	1.50147		0.910054	0.00184352	Adi1	-0.135976	2.73435
0.904065	0.00127817	Dpm1	-0.145502	2.89341		0.896021	0.0029517	Aldoa	-0.158396	2.52993		0.878722	0.0289145	Ubfd1	-0.186521	1.53888		0.908449	0.0150944	Anxa8	-0.138523	1.82118
0.899973	0.0129875	Mthfd1l	-0.152046	1.88647		0.89548	0.00861788	Dnmt1	-0.159268	2.0646		0.877645	0.0316973	Ociad1	-0.18829	1.49898		0.906203	0.0334975	Opa1	-0.142094	1.47499
0.896509	0.00626984	Cast	-0.157609	2.20274		0.895431	0.0105599	Cul3	-0.159346	1.97634		0.870737	0.0441448	Acadl	-0.199692	1.35512		0.905967	0.0393287	Cdc37	-0.142469	1.40529
0.895272	0.0489584	Ppap2b	-0.159602	1.31017		0.894681	0.0458219	Edf1	-0.160554	1.33893		0.866221	0.027197	Mcm5	-0.207193	1.56548		0.903128	0.0454005	Ddx19a	-0.146997	1.34294
0.894646	0.0430391	Ipo11	-0.160611	1.36614		0.894053	0.0085232	Mybbp1a	-0.161568	2.0694		0.865681	0.0361559	Msn	-0.208093	1.44182		0.903054	0.0108934	Tuba1a;Tuba3a	-0.147117	1.96284
0.893941	0.0328176	Ncoa5	-0.161748	1.48389		0.893339	0.0183329	Slk	-0.162721	1.73677		0.86252	0.0393737	Akr1b7	-0.21337	1.40479		0.901678	0.000595005	Eif4g2	-0.149316	3.22548
0.888574	0.0387206	Glg1	-0.170435	1.41206		0.892421	0.0105161	Parp1	-0.164204	1.97815		0.852899	0.0428662	Dak	-0.229552	1.36788		0.901417	0.0362135	Mcm2	-0.149734	1.44113
0.886087	0.0298097	Tbl2	-0.17448	1.52564		0.89209	0.00718654	Umps	-0.164739	2.14348		0.84128	0.00355312	Hm13	-0.249342	2.44939		0.899868	0.0287193	Dclk1	-0.152215	1.54183
0.883672	0.041701	Letm1	-0.178417	1.37985		0.891512	0.0248616	Prkca	-0.165673	1.60447		0.820639	0.0413461	Cul7	-0.285181	1.38357		0.898887	0.031681	Gars;GARS	-0.153788	1.4992
0.883468	0.00291743	Sec61a1	-0.17875	2.535		0.890238	0.0435012	Surf6	-0.167737	1.3615		0.806918	0.0360352	Acot1;Acot2;Acot6;Acot4;ACOT1;Acot5;Acot3;ACOT2	-0.309505	1.44327		0.898755	0.0133582	Parp1	-0.154001	1.87425
0.880625	0.0175371	Steap3	-0.1834	1.75604		0.889992	0.00247487	Taldo1	-0.168136	2.60645		0.804449	0.0251941	Map4k1	-0.313927	1.5987		0.898434	0.0376153	Rpl17	-0.154515	1.42464
0.880581	0.037572	Rpl13a;RPL13A	-0.183472	1.42514		0.889947	0.00109823	Mcm3	-0.168209	2.95931		0.803973	0.0129925	Ccdc93	-0.31478	1.88631		0.897757	0.0288365	G3bp2	-0.155604	1.54006
0.878892	0.00911725	Tbl1xr1	-0.186242	2.04014		0.888033	0.0372863	Fbl	-0.171315	1.42845		0.802881	0.0226524	Bola2	-0.316742	1.64489		0.897616	0.0353808	Stk39	-0.15583	1.45123
0.877126	0.0181005	Rab21	-0.189143	1.74231		0.887885	0.0342096	Adnp	-0.171555	1.46585		0.799092	0.0239617	Rpl11	-0.323566	1.62048		0.896767	0.00590926	Rrm2	-0.157195	2.22847
0.87573	0.0145761	Gnaq	-0.191442	1.83636		0.885829	0.0038971	Impdh2	-0.1749	2.40926		0.792106	0.0037812	Eya3	-0.336235	2.42237		0.896604	0.0249908	Wdhd1	-0.157457	1.60222
0.875588	0.0155639	Eci1	-0.191675	1.80788		0.884841	0.0290923	Pabpn1	-0.17651	1.53622		0.79044	0.0414422	Pten	-0.339272	1.38256		0.895409	0.0168937	Add1	-0.159382	1.77227
0.873895	0.0409104	Pdcd5	-0.194468	1.38817		0.884625	0.0340326	Rps3a	-0.176862	1.46811		0.784713	0.0385619	Nucks1	-0.349762	1.41384		0.893332	0.0197994	Smc4	-0.162731	1.70335
0.869612	0.00767022	Hmgb2	-0.201557	2.11519		0.884602	0.0316353	Prpf4b	-0.176899	1.49983		0.759204	0.00358613	Uap1	-0.39744	2.44537		0.893158	0.00281825	Sri	-0.163012	2.55002
0.869044	0.0388447	Atf7ip	-0.202498	1.41067		0.884282	0.00165379	Anxa1	-0.177422	2.78152		0.754559	0.00163593	Eif2a	-0.406294	2.78624		0.892938	0.0054552	Tiprl	-0.163368	2.26319
0.867444	0.046814	Man2a1	-0.205158	1.32962		0.883469	0.00351822	Bzw2	-0.178748	2.45368		0.726982	0.0476696	Bcat1	-0.460009	1.32176		0.891726	0.0142945	Prdx1	-0.165328	1.84483
0.864773	0.0286851	Thop1	-0.209607	1.54234		0.883234	0.0160285	Pwp1	-0.179133	1.79511		0.721582	0.000327603	Arhgap1	-0.470764	3.48465		0.89069	0.030029	Dek	-0.167005	1.52246
0.863588	0.00635842	Adi1	-0.211584	2.19665		0.882652	0.00489615	Erlin1	-0.180083	2.31015		0.709007	0.0285868	Ap3b1	-0.496128	1.54383		0.890335	0.0187518	Pecr	-0.16758	1.72696
0.86358	0.0210358	Derl1	-0.211599	1.67704		0.882551	0.0051075	Kiaa0020	-0.180249	2.29179		1.15034	0.00266723					0.890253	0.0322533	Ptn;PTN	-0.167713	1.49143
0.857504	0.0309324	Msn	-0.221785	1.50959		0.882366	0.0331307	Nmt1	-0.180551	1.47977		1.17696	0.0141491					0.889973	0.00512444	Gsto1	-0.168166	2.29035
0.857313	0.0486542	Lsm12	-0.222107	1.31288		0.880946	0.00379773	Esd	-0.182874	2.42048		1.24268	0.0195155					0.88891	0.0492339	Rps2;RPS2	-0.16989	1.30774
0.85615	0.0483049	Cyb5b	-0.224065	1.31601		0.880284	0.0327084	Hmgcs1	-0.183958	1.48534		1.08771	0.0206756					0.887468	0.0324419	Srp68	-0.172232	1.48889
0.855825	0.00204507	Capg	-0.224613	2.68929		0.880268	0.0148042	Nolc1	-0.183986	1.82962		1.24358	0.0229205					0.88681	0.0332361	Aprt	-0.173302	1.47839
0.849408	0.0107026	Tor1aip1	-0.235471	1.97051		0.880136	0.0425039	Hnrnpf	-0.184202	1.37157		1.11269	0.033113					0.886141	0.00273936	Prkca	-0.174391	2.56235
0.846987	0.0317882	Ddx6	-0.239588	1.49773		0.878784	0.0407086	Atp6v1c1	-0.186419	1.39031		1.08542	0.0414237					0.884641	0.00657269	Smarcc2	-0.176836	2.18226
0.844921	0.0136318	Tmem14c	-0.243111	1.86545		0.877145	0.00312416	Casp3	-0.189113	2.50527		1.09276	0.0455058					0.884201	0.0098258	Syncrip	-0.177553	2.00763
0.843922	0.0101127	Blvrb	-0.244818	1.99513		0.877074	0.00289529	Mettl1	-0.18923	2.53831		0.880501	0.0501115	Mrto4	-0.183603	1.30006		0.881812	0.0163918	Hm13	-0.181457	1.78537
0.837178	0.0298181	Manf	-0.256393	1.52552		0.87705	0.0260426	Ddx18	-0.189269	1.58432		1.19268	0.0501995	Ap2s1	0.254203	1.2993		0.881463	0.0379159	Rpl36a	-0.182029	1.42118
0.835992	0.0379638	Itga6	-0.258439	1.42063		0.875462	0.0279661	Brix1	-0.191884	1.55337		1.15634	0.0502623	Tuba1c	0.209568	1.29876		0.881293	0.0246212	Trappc5	-0.182307	1.60869
0.832222	0.00987103	Sh3bgrl3	-0.26496	2.00564		0.875244	0.0117696	Gsto1	-0.192244	1.92924		1.06691	0.0502791	Hectd1	0.0934434	1.29861		0.878662	0.0458348	Fdft1	-0.18662	1.3388
0.831414	0.0352537	Trmt10c	-0.266361	1.4528		0.874852	0.0231935	Pla2g4a	-0.192889	1.63463		1.0325	0.0503186	Rmnd5a	0.0461352	1.29827		0.877662	0.0349335	Steap1	-0.188263	1.45676
0.828533	0.0122809	Ero1l	-0.271369	1.91077		0.874772	0.04527	Atp6v1h	-0.193021	1.34419		1.07517	0.0503357	Prrc2c	0.104568	1.29812		0.877032	0.0370013	Psmb5	-0.189299	1.43178
0.825429	0.00890652	Gsk3b	-0.276784	2.05029		0.874092	0.00352299	Rsl1d1	-0.194144	2.45309		1.17552	0.0507179	Rpl10;Rpl10l	0.233304	1.29484		0.876082	0.00416099	Impdh2	-0.190863	2.3808
0.824012	0.0322786	Cox4i1	-0.279263	1.49109		0.872445	0.00931339	Mcm2	-0.196863	2.03089		1.09967	0.0508874	Mat2b	0.137072	1.29339		0.874181	0.000746989	Dpysl2	-0.193996	3.12669
0.822494	0.0330095	Ppt2	-0.281923	1.48136		0.871626	0.00317598	Jak1	-0.198219	2.49812		1.26483	0.0510148	Sec23b	0.33894	1.2923		0.871855	0.000607286	Metap1	-0.197841	3.21661
0.813531	0.0107294	H2afv;H2afz	-0.297731	1.96943		0.866117	0.00424242	Arrb1	-0.207367	2.37239		1.10616	0.0512439	Prpf6	0.145561	1.29036		0.871725	0.00606039	Eya3	-0.198056	2.2175
0.813232	0.0326631	Ubtf	-0.29826	1.48594		0.865159	0.017922	Rpl7a	-0.208962	1.74661		1.16115	0.0512625					0.871068	0.0308991	Ldha	-0.199143	1.51005
0.811642	0.0369027	Ago2	-0.301085	1.43294		0.864528	0.0171219	Rpl28	-0.210016	1.76645		1.19528	0.0512669	Dock7	0.257354	1.29016		0.870148	0.0426261	Top2a	-0.200667	1.37032
0.803876	0.00552886	Cox7b	-0.314955	2.25736		0.86368	0.0336416	Rrp1	-0.211432	1.47312		1.2269	0.0512788	Ccdc22	0.295015	1.29006		0.868885	0.00895866	Slk	-0.202763	2.04776
0.803823	0.0282997	Col1a2	-0.31505	1.54822		0.863673	0.00412482	Rcc2	-0.211443	2.38459		1.07523	0.0513325	Galk1	0.104651	1.28961		0.868722	0.0136676	Btf3	-0.203034	1.86431
0.802257	0.00073452	Osmr	-0.317864	3.13399		0.862809	0.0246401	Rpl17	-0.212887	1.60836		0.906271	0.0513405					0.867224	0.0112894	Kpna2	-0.205523	1.94733
0.798855	0.00196863	Anln	-0.323995	2.70584		0.861741	0.000404156	Nasp	-0.214674	3.39345		0.845705	0.0514365	Ubtf	-0.241774	1.28873		0.867017	0.040166	Ehd4	-0.205867	1.39614
0.798066	0.0494521	Ebp	-0.32542	1.30582		0.860966	0.0116592	Pes1	-0.215972	1.93333		1.18057	0.0514411	Gstm5	0.239483	1.28869		0.865871	0.000495175	Usp10	-0.207777	3.30524
0.796919	0.0088741	Sra1	-0.327495	2.05188		0.859047	0.00101661	Pkm;PKM	-0.21919	2.99284		1.08556	0.0514699	Surf4	0.118435	1.28845		0.863849	0.00929049	Usp14	-0.211149	2.03196
0.796736	0.0452161	Hk2	-0.327826	1.34471		0.85723	0.0325902	Gtpbp4	-0.222245	1.48691		1.15714	0.0515745	Ikbkap	0.210564	1.28757		0.863218	0.013401	Nmt1	-0.212202	1.87286
0.796114	0.00067673	Prkag1	-0.328953	3.16958		0.856847	0.00650048	Smc4	-0.22289	2.18705		1.24297	0.051985	Plec	0.313794	1.28412		0.862401	0.000653966	Akr1b1	-0.21357	3.18444
0.795897	0.0411323	Pdha1	-0.329347	1.38582		0.856671	0.039287	Mad2l1	-0.223186	1.40575		1.07047	0.05231	Cse1l	0.0982381	1.28142		0.858599	4.1666e-05	Uap1	-0.219943	4.38022
0.795568	0.0350673	Atp5b	-0.329943	1.4551		0.856559	0.0483118	Hprt1	-0.223376	1.31595		1.1965	0.0523506	Reep5	0.258819	1.28108		0.85824	0.0230443	Pwp1	-0.220546	1.63744
0.79062	0.0435209	Fh	-0.338943	1.3613		0.856321	0.0334442	Soat1	-0.223776	1.47568		1.20563	0.052403	Necap2	0.26979	1.28064		0.858184	0.004006	Psat1	-0.22064	2.39729
0.788806	0.00115873	Bles03	-0.342257	2.93602		0.853948	0.00126675	Dek	-0.227779	2.89731		1.13305	0.052538	Col1a1	0.180208	1.27953		0.857764	0.024569	Tpm4	-0.221347	1.60961
0.78624	0.0352853	Clybl;CLYBL	-0.346958	1.45241		0.852135	0.00924958	Nemf	-0.230847	2.03388		1.10561	0.0531391	Arhgef7	0.144842	1.27459		0.857553	0.000842874	Nqo1	-0.221703	3.07424
0.781187	0.0495954	Ap3b1	-0.35626	1.30456		0.852084	0.00131972	Trappc5	-0.230932	2.87952		1.15394	0.0531877	Ncapd2	0.206573	1.27419		0.855889	0.0409619	Mad2l1	-0.224504	1.38762
0.780171	0.0177001	Crat	-0.358138	1.75202		0.851727	0.0127227	Cs	-0.231537	1.89542		1.35108	0.0532368	Btf3l4	0.434114	1.27379		0.855733	0.00450583	Marcksl1	-0.224767	2.34623
0.778949	0.0033018	Sarnp	-0.360399	2.48125		0.851455	0.0112654	Csnk1a1	-0.231998	1.94825		1.13456	0.0535222	Prkcsh	0.182134	1.27147		0.855463	0.00210411	Arrb1	-0.225223	2.67693
0.777067	0.00958437	Eif3c	-0.363889	2.01844		0.850814	0.0308739	Eya3	-0.233085	1.51041		1.356	0.0536968	Rps2;RPS2	0.439359	1.27005		0.855259	0.0362249	Rrs1	-0.225566	1.44099
0.774054	0.0385949	Crnkl1	-0.369494	1.41347		0.850687	0.023597	Ddx21	-0.233299	1.62714		1.09891	0.0537372	Camsap2	0.136067	1.26972		0.854432	0.0400139	Erlin1	-0.226962	1.39779
0.771056	0.0285523	S100a11	-0.375093	1.54436		0.848638	0.000850342	Gclc	-0.236778	3.07041		1.0692	0.0537466	Aqp1	0.0965372	1.26965		0.853917	0.0475	Hsph1	-0.227833	1.32331
0.766094	0.0236382	Hgh1	-0.384407	1.62639		0.847786	0.0184727	Rpl36a	-0.238228	1.73347		1.14072	0.0537979	Usp11	0.189944	1.26923		0.851879	0.0385894	Sestd1	-0.23128	1.41353
0.756651	0.0399174	Ptgr1	-0.4023	1.39884		0.846679	0.00076014	Msh6	-0.240113	3.11911		1.13475	0.0539174	Rps23	0.18238	1.26827		0.850904	0.0209964	Dnajb4	-0.232932	1.67785
0.75584	0.00124833	Eya3	-0.403848	2.90367		0.844959	0.0258479	Ppig	-0.243047	1.58757		1.10545	0.0539723	Glmp	0.144639	1.26783		0.849861	0.0148665	Memo1	-0.234701	1.82779
0.750139	0.0252174	Plin3	-0.41477	1.5983		0.843756	0.0429572	Sqle	-0.245102	1.36696		1.21437	0.0540814	Mvp	0.280205	1.26695		0.848202	0.00122181	Ddx6	-0.23752	2.913
0.748447	0.0386335	Mthfd2	-0.418027	1.41304		0.843076	0.0330356	Bub3	-0.246265	1.48102		1.10581	0.054289	Rbmxl1;Rbmx	0.145103	1.26529		0.846834	0.00258469	Prkaca	-0.239848	2.58759
0.746784	0.0278812	Khdrbs1	-0.421237	1.55469		0.842046	0.0102847	Hmgb2	-0.24803	1.98781		0.919596	0.0543357	Prkra	-0.120927	1.26491		0.844389	0.0102468	Ubqln2	-0.244021	1.98941
0.744272	0.0470763	Anxa11	-0.426099	1.3272		0.841543	0.0104162	Ube2e1	-0.248891	1.98229		1.09482	0.0545416	Xrcc6;XRCC6	0.130691	1.26327		0.843584	0.0067043	Prkar1a	-0.245397	2.17365
0.742298	0.0405481	Rpl27	-0.429929	1.39203		0.840996	0.015736	Pgk1	-0.24983	1.8031		1.169	0.0545654	Psmd7	0.22527	1.26308		0.841465	0.0137055	Pabpn1	-0.249024	1.8631
0.741718	0.0144791	Ppig	-0.431058	1.83926		0.839726	0.00249187	Msh2	-0.25201	2.60348		1.24232	0.054675	Akr1b1	0.313043	1.26221		0.841029	0.0349143	Mob1a	-0.249772	1.457
0.737534	0.0205068	Hif1an	-0.439219	1.6881		0.83964	0.0140894	Rpl34	-0.252158	1.85111		1.19303	0.0546909	Comt	0.254629	1.26208		0.84057	0.0292294	Cdk6	-0.25056	1.53418
0.733827	0.00408716	Itga5	-0.446488	2.38858		0.839357	0.00340091	Tagln	-0.252644	2.4684		1.62341	0.054998	Srp68	0.699031	1.25965		0.839784	0.000897094	Vdr	-0.251909	3.04716
0.728087	0.0239628		-0.457817	1.62046		0.83849	0.0204356	Prim1	-0.254134	1.68961		1.21012	0.0554003	Mllt4	0.27515	1.25649		0.838163	0.000432106	Hspa2	-0.254698	3.36441
0.688265	0.0360203	Bcat1	-0.538965	1.44345		0.837729	0.0269143	Dnaja2	-0.255445	1.57002		1.21073	0.0554089	Pdk3	0.27588	1.25642		0.837248	0.0375694	Ccdc25	-0.256273	1.42517
0.679466	0.0484507	Cebpz	-0.557527	1.3147		0.837327	0.0401326	Kin	-0.256136	1.3965		1.22311	0.0554477	Arl6ip5	0.290548	1.25612		0.836102	0.0421144	Ywhaq	-0.258249	1.37557
0.671255	0.00025099	Arhgap1	-0.575067	3.60034		0.83682	0.0144366	Tes	-0.257012	1.84054		0.949821	0.0555132	Glod4	-0.0742732	1.2556		0.833584	0.013504	JAGN1;Jagn1	-0.2626	1.86954
0.647723	0.0246571	Pafah1b2	-0.626551	1.60806		0.836637	0.0127499	Gtf2f1	-0.257326	1.89449		1.10351	0.0555779	Sdpr	0.142094	1.2551		0.832755	0.0381005	Cdk1	-0.264035	1.41907
0.645782	0.0464234	Ptcd3	-0.630881	1.33326		0.836446	0.0427229	Cdk6	-0.257656	1.36934		1.26546	0.0556798	Ech1	0.339663	1.2543		0.829506	0.0258544	Zmpste24	-0.269675	1.58747
1.17723	0.00619342					0.836035	0.0101769	Rrm1	-0.258364	1.99238		1.08208	0.055862	Fhod1	0.113808	1.25288		0.828576	0.000942043	Parva	-0.271294	3.02593
1.19666	0.0242478					0.835903	0.00323444	Eno1	-0.258592	2.4902		1.30749	0.0558729	Nid1	0.386795	1.2528		0.827956	0.00125424	Gpd2	-0.272375	2.90162
1.05806	0.0353653					0.835369	0.012749	Ldha	-0.259515	1.89452		1.13676	0.0560312	Cltc	0.184934	1.25157		0.82723	0.0466418	Fam129a	-0.27364	1.33122
1.13232	0.0433072					0.834688	0.0120721	Prim2	-0.26069	1.91822		1.05859	0.0562032	Cpped1	0.0821411	1.25024		0.825253	0.0344405	Bub3	-0.277092	1.46293
1.16769	0.0501832	Ilvbl	0.223657	1.29944		0.833773	0.00828555	Lancl2	-0.262273	2.08168		1.17661	0.0563248	Cad	0.234642	1.2493		0.822618	0.00474004	Ugdh;UGDH	-0.281706	2.32422
1.18276	0.0502648	Pygb	0.24216	1.29874		0.830224	0.00292123	Atp6v1e1;Atp6v1e2	-0.268428	2.53443		1.05224	0.0563944	Cast	0.0734589	1.24876		0.820502	0.0489955	Ppig	-0.285421	1.30984
1.03041	0.0503286	Anapc1	0.0432169	1.29818		0.829789	0.019029	Prune2	-0.269183	1.72058		1.08507	0.0564328	Ldha	0.117794	1.24847		0.820121	0.00598548	Dnmbp	-0.286091	2.2229
1.21561	0.0504431	S100a6	0.28168	1.2972		0.829259	0.00229213	Usp10	-0.270105	2.63976		1.13893	0.05665	Cep170b	0.187679	1.2468		0.817727	0.00207922	Bag3	-0.290309	2.6821
0.882832	0.0504775	Mdh1;MDH1	-0.179789	1.2969		0.827699	0.0438415	Rpl7	-0.272823	1.35811		1.12312	0.0567735	Dnajc9	0.167514	1.24585		0.817003	0.00042833	Csde1	-0.291586	3.36822
1.13538	0.0505356	Gpi	0.183177	1.2964		0.826642	0.0193399	Toe1	-0.274665	1.71355		1.15422	0.0568818	Pfkp	0.206924	1.24503		0.816973	0.0440651	Cers5	-0.29164	1.35591
1.25338	0.0505427	Tradd	0.325822	1.29634		0.826438	0.0382141	Cdk1	-0.275022	1.41778		1.10902	0.0569767	Syncrip	0.149286	1.2443		0.815766	0.00554684	Cisd2;CISD2	-0.293773	2.25595
1.19994	0.050599	Lypla2	0.262964	1.29586		0.824859	0.000672649	Btf3	-0.277781	3.17221		1.07523	0.0571347	Aars	0.104648	1.2431		0.815594	0.0367464	Cfap20	-0.294078	1.43479
1.18616	0.0506258	Aco1	0.246296	1.29563		0.822402	0.0131956	Drg1	-0.282084	1.87957		1.19194	0.0571602	Arhgap29	0.253308	1.24291		0.810311	0.0383255	Hmga1	-0.303452	1.41651
1.137	0.0511183	Ddx39b	0.18523	1.29142		0.820604	0.0303437	Nap1l1	-0.285243	1.51793		1.09272	0.0572015	Rpa2	0.127918	1.24259		0.803856	0.0152448	Bzw1	-0.314991	1.81688
1.17169	0.0511228	Pfkm	0.228588	1.29139		0.81885	0.0184666	Sestd1	-0.288329	1.73361		1.21215	0.0573697	Pcna	0.277572	1.24132		0.80218	0.00865286	Sqle	-0.318002	2.06284
1.18194	0.0513083	Dap3	0.241152	1.28981		0.817201	0.0434614	Hmga1	-0.291237	1.3619		0.834431	0.0573886	Cul1	-0.261135	1.24117		0.800832	0.00204972	Rabepk	-0.320429	2.68831
1.07152	0.0513728	Ufd1l	0.0996528	1.28927		0.814912	0.00918279	Zzef1	-0.295284	2.03703		1.0858	0.0574908	Atp6v1h	0.118756	1.2404		0.799667	0.00211708	Cfl2	-0.322529	2.67426
0.92734	0.0514525	Nhp2	-0.10883	1.28859		0.813995	0.00117503	Ddx39a	-0.296909	2.92995		1.1406	0.05784	Gsn	0.189788	1.23777		0.799657	0.0160837	Rtn1	-0.322547	1.79361
1.0887	0.0515039	Zpr1	0.122606	1.28816		0.812434	0.000237112	Lig1	-0.299678	3.62505		1.10748	0.0582772	Aldoa	0.147276	1.2345		0.787881	0.00465766	Ascc3	-0.343951	2.33183
1.18681	0.0517357	Ncln	0.247085	1.28621		0.810287	0.0108943	Ascc3	-0.303494	1.9628		1.13183	0.0588471	Gtpbp4	0.178656	1.23027		0.78447	0.0101397	Tmem119	-0.350209	1.99397
1.04889	0.0518192	Fech	0.068865	1.28551		0.80992	0.00759588	Ep400	-0.304148	2.11942		0.90691	0.0589839	App;APP	-0.140969	1.22927		0.783938	0.00946287	Ube2e1	-0.351189	2.02398
0.809316	0.052048	Atp5i	-0.305225	1.2836		0.806311	0.0136072	Rrs1	-0.310592	1.86623		0.761704	0.0592945	Mtpn	-0.392698	1.22699		0.781477	0.00774183	Blmh	-0.355724	2.11116
1.21292	0.0521558	Ahsa1	0.278484	1.2827		0.803923	0.02211	Rpl18	-0.314871	1.65541		0.939515	0.059453	Usmg5	-0.0900123	1.22583		0.780243	0.0430389	Dtymk	-0.358005	1.36614
1.12338	0.0521608	Fstl1	0.167845	1.28266		0.792083	0.000132408	Akr1b1	-0.336277	3.87809		1.07227	0.0596484	Nol6	0.100669	1.2244		0.772621	0.035839	Mrps2	-0.372167	1.44564
1.20637	0.0522374	Eif3f	0.27067	1.28202		0.777398	0.0130851	Pdxk	-0.363274	1.88322		1.18904	0.0598095	Bcar1	0.249803	1.22323		0.770261	0.0464054	Gigyf2	-0.376581	1.33343
1.10125	0.0522397	Rpl32-ps	0.139139	1.282		0.774068	0.0465952	Hmgn5	-0.369468	1.33166		1.11434	0.0598524	Hgs	0.156187	1.22292		0.765107	0.0255122	Cgref1	-0.386267	1.59325
1.21075	0.0525164	Wars	0.275897	1.2797		0.767825	0.0062526	Impa1	-0.38115	2.20394		1.16301	0.0603523	Dap3	0.217868	1.21931		0.761918	0.00821298	Dnaja2	-0.392293	2.0855
1.42517	0.0527124	Prps1;Prps2	0.511137	1.27809		0.763825	0.000290014	Maged1	-0.388686	3.53758		1.20418	0.0605445	Amdhd2	0.26805	1.21793		0.761262	0.0449556	Ptma	-0.393535	1.34722
1.07528	0.0531245	Ubfd1	0.104719	1.27471		0.755894	0.00371431	Fdft1	-0.403743	2.43012		1.13189	0.0607014	Gfpt2;GFPT2	0.17873	1.2168		0.757099	0.0290148	Dcun1d1;Dcun1d2	-0.401446	1.53738
0.835705	0.053666	Sf3b3	-0.258935	1.2703		0.754535	0.000218923	Anxa8	-0.406341	3.65971		0.898181	0.0607543	Mdh1;MDH1	-0.154923	1.21642		0.744393	0.0332598	Vangl1	-0.425864	1.47808
0.931416	0.0543523	Rab14	-0.102502	1.26478		0.752063	0.0314352	Hmga2	-0.411074	1.50258		0.783626	0.0607878	Tmsb10;Tmsb4x	-0.351762	1.21618		0.731721	0.000624379	Gda	-0.450635	3.20455
0.805612	0.0544126	Mtx1	-0.311842	1.2643		0.728106	0.0306068	Ptma	-0.457781	1.51418		0.905962	0.0607937	Prdx4	-0.142478	1.21614		0.724316	0.0262617	Pin4	-0.465308	1.58068
1.06174	0.0545906	Dnajb4	0.0864344	1.26288		0.724431	0.00280599	Bzw1	-0.465081	2.55191		1.14123	0.0609478	Myo1e	0.190588	1.21504		0.70107	0.0131623	Cacybp	-0.51237	1.88067
1.11046	0.0546007	Myl6	0.151152	1.2628		0.718957	0.014172	Pin4	-0.476022	1.84857		0.906049	0.0612176	Bri3bp	-0.14234	1.21312		1.29166	0.0500642	Ltbp3	0.36923	1.30047
1.10473	0.0546953	Ptma	0.143698	1.26205		0.702606	0.0434428	Haus4	-0.509213	1.36208		0.952891	0.0613236	Acsl4	-0.069617	1.21237		0.887262	0.0502524	Ank3	-0.172568	1.29884
1.25594	0.0547719	Polr2h	0.328767	1.26144		0.678555	0.0100135	Vangl1	-0.559463	1.99941		1.18968	0.0613746	Arglu1	0.250574	1.21201		0.848906	0.0502726	H2afx	-0.236324	1.29867
0.905233	0.0548775	Alcam	-0.143639	1.26061		0.848698	0.0500279	H2afx	-0.236677	1.30079		1.29738	0.0614243	Pcm1	0.375599	1.21166		1.11176	0.050331	Rcc1	0.152848	1.29816
1.21986	0.0550252	Ccnh	0.286716	1.25944		1.07797	0.0501552	Cbr1	0.108314	1.29968		1.2044	0.06146	Snrpd3	0.26831	1.21141		0.878786	0.0504387	Gtf2f1	-0.186417	1.29724
1.2891	0.0551364	Atp2a2	0.366361	1.25856		1.12721	0.0504123	Aacs	0.172763	1.29746		1.13217	0.0616068	Cycs	0.179085	1.21037		1.1686	0.0506285	Smarce1	0.224787	1.2956
1.17172	0.0552894	Fau	0.228632	1.25736		1.07423	0.0508226	Psmb1	0.103299	1.29394		1.1369	0.061629	Baz1b	0.185108	1.21021		0.894463	0.0508969	Rps3a	-0.160906	1.29331
1.10849	0.0556638	Aatf	0.14859	1.25443		1.1121	0.0512017	Tbc1d10b	0.153281	1.29072		1.06429	0.0618343	Llph	0.0898937	1.20877		1.11107	0.0509068	Gstm1	0.151947	1.29322
1.09629	0.0557264					0.813391	0.0512081	Naa15	-0.297979	1.29066		1.04522	0.0619322	Cul5	0.0638099	1.20808		0.934322	0.0509367	Atic	-0.0980082	1.29297
1.09232	0.0557392	Dnm2	0.127395	1.25384		0.877531	0.0512131	Bcat1	-0.188478	1.29062		1.14038	0.0622528	Sept5;SEPT5	0.189515	1.20584		1.26103	0.0511333	Tcaf2	0.334605	1.2913
1.17803	0.055828	Gosr1	0.23638	1.25315		0.886803	0.0512859	Tpm4	-0.173315	1.29		1.13181	0.062306	Tcerg1	0.178631	1.20547		1.08428	0.0512105	Usp39	0.116739	1.29064
1.14469	0.0559485	Srsf3	0.194955	1.25221		1.20842	0.0515288	Usp16	0.273127	1.28795		1.20588	0.0623357	Ddb1	0.270091	1.20526		1.38338	0.0512201	Hist1h1d	0.468197	1.29056
1.08523	0.0560645	Mccc2	0.117996	1.25131		0.895342	0.0518532	Hat1	-0.159489	1.28522		1.14056	0.0623695	Pds5a	0.189745	1.20503		1.1589	0.0514206	Myg1	0.212752	1.28886
1.16703	0.0563052	Adpgk	0.222839	1.24945		1.51177	0.0519964	Cnpy2	0.596243	1.28403		0.926333	0.0628154	Rab21	-0.110397	1.20193		1.40122	0.0514492	S100a4	0.486684	1.28862
1.09174	0.0564245	Txndc12	0.126635	1.24853		0.920074	0.0523474	Eif3c	-0.120178	1.28111		1.21291	0.0628602	Cyth1;Cyth3;Cyth2	0.278474	1.20162		1.21393	0.0516361	Usp16	0.279683	1.28705
1.1256	0.0565854	Eci2;Eci3	0.170688	1.2473		1.07582	0.0524105	Clip1	0.10544	1.28058		1.14174	0.0629912	Akr1a1	0.191229	1.20072		0.932196	0.0516677	Trove2	-0.101294	1.28678
1.27903	0.0569319	Cwc15	0.355046	1.24464		1.19685	0.0527785	Gnas	0.259237	1.27754		1.11123	0.0631929	Lepre1	0.152162	1.19933		0.894739	0.0521049	Rpl28	-0.160461	1.28312
1.08127	0.0570215	Aldh18a1	0.112726	1.24396		1.09959	0.0529208	Akr1a1	0.136964	1.27637		1.18645	0.063387	Pdcd11	0.246648	1.198		0.916432	0.052139	Gspt1;Gspt2	-0.1259	1.28284
0.926823	0.0573424	Edc4	-0.109634	1.24152		1.10189	0.0531533	Pgam5	0.139986	1.27447		1.17141	0.0636284	Zc3h4	0.228252	1.19635		1.08516	0.0521929	Agpat3	0.117901	1.28239
1.15734	0.0573823	Usp16	0.210807	1.24122		0.959042	0.0532795	Mcmbp	-0.0603335	1.27344		1.06772	0.0640561	Esd	0.0945353	1.19344		1.14738	0.0522981	Loxl3	0.198339	1.28151
1.22625	0.0576317	Hnrnpa1	0.294257	1.23934		0.902896	0.0534428	Dnajc9	-0.147368	1.27211		0.941308	0.0643128	Gns	-0.0872612	1.1917		1.1717	0.0523089	Ptges2	0.228607	1.28142
1.17453	0.0577107	Rpl10;Rpl10l	0.232089	1.23874		1.04882	0.0534452	Lrp1	0.0687612	1.27209		1.04333	0.0643398	Fam129b	0.0611913	1.19152		0.93211	0.0525231	Rars	-0.101428	1.27965
1.19292	0.0580895	Uhrf1	0.2545	1.2359		1.07611	0.0538342	Sec22b	0.105822	1.26894		1.11413	0.0645074	Wash1	0.155916	1.19039		0.913781	0.0526961	Psmd8	-0.13008	1.27822
0.883097	0.0583089					1.0919	0.0540426	Tmed9	0.126837	1.26726		1.40901	0.0645525	Eif4a2	0.494682	1.19009		1.9391	0.0526974	COA4	0.955386	1.27821
0.83852	0.0584848	Nfix	-0.254083	1.23296		1.16402	0.0540599	Drg2	0.219122	1.26712		1.16084	0.0649445	Grb2	0.215164	1.18746		1.06724	0.0529332	Nptn	0.0938892	1.27627
0.945756	0.0587411	Ngly1	-0.0804599	1.23106		0.918032	0.054223	Hspa4	-0.123383	1.26582		1.14185	0.0649469	Abhd12	0.191375	1.18744		1.12309	0.0531966	Dcxr	0.167469	1.27412
1.1575	0.0588605	Pccb	0.211008	1.23018		1.11991	0.0549112	Cnn3	0.163377	1.26034		1.03898	0.0650199	Stmn2	0.0551739	1.18695		0.97407	0.053336	Vars	-0.0379027	1.27298
0.820818	0.0588899	Fkbp7	-0.284865	1.22996		0.925273	0.055512	Rpl10;Rpl10l	-0.11205	1.25561		1.27213	0.0650317	Tradd	0.347247	1.18687		1.11895	0.0534318	Ikbip	0.162149	1.2722
1.0705	0.0590308	Praf2	0.0982816	1.22892		1.06337	0.0555468	Golim4	0.0886439	1.25534		1.16017	0.0651105	Impdh1	0.214335	1.18635		0.886125	0.0535656	Strap	-0.174417	1.27111
1.14148	0.0590729	Slc25a11	0.190902	1.22861		0.882706	0.0561023	Ank3	-0.179994	1.25102		1.37231	0.0652311	Akap8	0.45661	1.18555		1.16411	0.0535816	Cdk5rap3	0.219224	1.27098
1.11947	0.0590918	Ehd4	0.162809	1.22847		1.04572	0.0562797	Dpp9	0.0644998	1.24965		1.12758	0.0653839	Atp5c1	0.173229	1.18453		0.840035	0.0538801	Hsp90ab1;HSP90AB1	-0.251478	1.26857
0.748322	0.0591404	Pc	-0.418268	1.22812		0.903958	0.0568475	Nmt2	-0.145672	1.24529		1.16266	0.0653928	Cdkn1a	0.217426	1.18447		0.946862	0.0539153	Cct2;CCT2	-0.0787737	1.26829
1.3042	0.0591445	Timm8b	0.383166	1.22809		1.14452	0.0571183	Tbl2	0.194743	1.24322		1.12921	0.0655298	Ccnd3	0.175317	1.18356		1.15968	0.0540886	Hnrnpa3	0.213724	1.26689
1.04054	0.0591489	Gsr	0.0573285	1.22805		0.967339	0.0572618	Upf1	-0.0479065	1.24214		1.10081	0.0657564	GNA13;Gna13	0.13857	1.18206		1.11895	0.0541414	Dpy30	0.162147	1.26647
0.769092	0.0591971	Prune	-0.378771	1.2277		1.23416	0.0574615	Gorasp2;Gorasp1	0.303524	1.24062		1.18342	0.0658709	Gan	0.242958	1.18131		0.903257	0.0541744	Ahsa1	-0.146792	1.26621
1.18095	0.0592593	Vps29	0.239947	1.22724		1.12169	0.0576449	Vasp	0.165679	1.23924		1.16108	0.0659304	Usp47	0.215473	1.18091		1.05941	0.0541984	Ncam1	0.0832637	1.26601
1.18169	0.0593002	Vdac3	0.240858	1.22694		0.930824	0.0584041	Ywhaz	-0.10342	1.23356		1.11563	0.0659896	Epb41l3	0.157859	1.18052		0.923777	0.0542043	Rps15	-0.114383	1.26597
0.890224	0.0593354	Inf2	-0.16776	1.22669		1.15422	0.0586725	Cd9	0.206913	1.23157		1.07653	0.0660874	Tbcb	0.106382	1.17988		1.15466	0.0542653	Tpi1	0.207464	1.26548
1.11289	0.0594945	Gigyf2	0.154312	1.22552		1.20975	0.0588737	Stxbp1	0.27471	1.23008		1.15223	0.0660946	Pkd2	0.20443	1.17983		0.935893	0.0543537	Thrap3	-0.0955848	1.26477
1.20063	0.0595367	Gmds	0.263793	1.22522		1.05208	0.0589001	Nnt;NNT	0.073247	1.22988		1.03902	0.0662552	Tmem119	0.0552196	1.17878		1.0328	0.0544111	Ap2b1	0.0465598	1.26431
1.24239	0.0596852	Rps25	0.31312	1.22413		1.1378	0.0590282	Atp5j	0.186251	1.22894		1.08562	0.0662659	Fxr2	0.118514	1.17871		0.866741	0.0545202	Add3	-0.206327	1.26344
1.28692	0.0597134	Fyn;Yes1;Src;Lck;Lyn;Hck	0.363923	1.22393		1.06933	0.0590882	Cyp1b1	0.0967061	1.2285		1.06164	0.0662695	Gnb1	0.0862906	1.17869		1.13802	0.0545747	H1f0	0.18652	1.26301
1.13807	0.0597845	Ltn1	0.186592	1.22341		0.856954	0.0591069	Eef1g	-0.22271	1.22836		1.10182	0.0664444	Snrpa	0.139883	1.17754		0.706718	0.0546828	Haus4	-0.500794	1.26215
1.11727	0.0600412	Rpl18	0.159975	1.22155		1.10346	0.0593715	Sh3bgrl3	0.14204	1.22642		1.12369	0.0666318	Lap3	0.168243	1.17632		0.756823	0.0548277	Vapb	-0.401972	1.261
1.06945	0.0600705	Cdk1	0.0968717	1.22134		1.0931	0.0595018	Atp6v0a1	0.128419	1.22547		1.0946	0.067811	Psmb1	0.130403	1.1687		0.928678	0.054858	Tmed10	-0.106749	1.26076
1.10685	0.0601969	Mapk1;mapk1	0.146457	1.22043		0.940106	0.0596077	Ddx5	-0.0891041	1.2247		1.09762	0.0679121					1.28537	0.0548832	Hgh1	0.362185	1.26056
1.14902	0.0602219	Rab6a;Rab6b	0.200404	1.22025		0.916386	0.0600255	Ube2m	-0.125973	1.22166		0.925081	0.0679528	Acsl3	-0.112348	1.16779		0.889134	0.0551347	Soat1	-0.169528	1.25858
0.83446	0.060376	Dus3l	-0.261086	1.21914		0.941687	0.0603304	Slc12a2	-0.0866804	1.21946		1.12468	0.0681017	Gda	0.169514	1.16684		1.15214	0.0551615		0.204313	1.25836
1.35907	0.0605929	Rab5b	0.44262	1.21758		1.14618	0.0606939	Erp29	0.196829	1.21685		1.16165	0.0681149	Cpne2	0.216174	1.16676		0.917331	0.0552745	Rpl37	-0.124485	1.25748
1.24567	0.0606908	Plin4	0.316925	1.21688		0.830564	0.0607019	Ccar1	-0.267837	1.2168		1.09736	0.0681446	Psmd12	0.134035	1.16657		1.18689	0.0554792	Nme4	0.247185	1.25587
0.90452	0.0607353	Csnk2b;CSNK2B	-0.144776	1.21656		0.920108	0.0607249	Ddx19a	-0.120124	1.21663		1.04139	0.0681659	Nptn	0.0585077	1.16643		0.925199	0.0559277	Dock7	-0.112164	1.25237
1.11989	0.0608652	Thrap3	0.163354	1.21563		0.958054	0.0609263	Sfpq	-0.0618217	1.21519		1.23009	0.0682319	Sec13;SEC13	0.298764	1.16601		1.17358	0.0559296	Zfand6	0.230914	1.25236
1.19599	0.0608695	Kbp	0.258206	1.2156		1.21328	0.0610576	Psme1;PSME1	0.278908	1.21426		0.888143	0.0682902	Pelo	-0.171136	1.16564		0.908478	0.0560034	Psma7;Psma8	-0.138477	1.25179
1.19966	0.0610689	Rab6b	0.26262	1.21418		0.949598	0.0610613	Akt1	-0.0746114	1.21423		1.33925	0.0683572	Ppfia2	0.421422	1.16522		1.11811	0.0561275	Aacs	0.161057	1.25082
1.08791	0.0612622	Oxct1	0.121565	1.21281		0.967851	0.0612836	Iqgap1	-0.0471437	1.21266		1.26438	0.0684185	Acot7	0.338426	1.16483		0.915575	0.0562341	Rpl12	-0.12725	1.25
1.17095	0.0613076	Eif4g1	0.22768	1.21249		1.09418	0.0617115	Ptk7	0.129855	1.20963		1.25613	0.0685922	Emilin1	0.328982	1.16372		0.917583	0.0562341	Smarca4	-0.12409	1.25
1.16582	0.0613877	Faf2	0.221342	1.21192		0.932897	0.061826	Ltn1	-0.10021	1.20883		1.12299	0.0687009	S100a4	0.167346	1.16304		1.06142	0.0566835	Rnh1	0.0859922	1.24654
1.11268	0.0614035	Hnrnpab	0.154039	1.21181		1.08792	0.0619662	Rab6b	0.121579	1.20785		1.12015	0.0687214	Cdkn2aip	0.163695	1.16291		1.0468	0.0566954	Nudt21	0.0659837	1.24645
1.12899	0.061612	Mdh2;MDH2	0.175038	1.21033		0.925166	0.061999	Rps27	-0.112216	1.20761		1.12528	0.0688044	Psph	0.17029	1.16238		0.899091	0.0568845	Edf1	-0.153461	1.24501
1.09657	0.0619835	Dnajc5	0.133002	1.20772		1.19515	0.0622092	Ndufs6	0.257193	1.20615		0.915262	0.0688318	Nolc1	-0.127743	1.16221		1.14048	0.0572638	Capn1	0.189646	1.24212
0.702782	0.0619891	Fdft1	-0.508852	1.20768		1.08809	0.0622323	Plcd1	0.1218	1.20598		1.09188	0.0688564	Higd1a	0.126818	1.16206		0.934097	0.0572798	Psip1	-0.0983563	1.242
1.15928	0.0622078	Las1l	0.213229	1.20616		1.21412	0.062877	Atox1	0.279913	1.20151		1.07226	0.0690813		0.100651	1.16064		1.28366	0.0578891	Ndufb4	0.36026	1.2374
1.10915	0.062352	Mp68	0.149457	1.20515		0.938895	0.0630894	Rplp0	-0.0909641	1.20004		1.17142	0.0692092	Hexim1	0.228256	1.15984		1.06853	0.0579091	Actc1;Acta1	0.0956231	1.23725
1.1274	0.0624769	Psmd7	0.172995	1.20428		1.07591	0.0631562	Inf2	0.105555	1.19958		1.29798	0.0692641	Slk	0.376272	1.15949		1.18271	0.0579187	Apbb1ip	0.242096	1.23718
1.09279	0.0626128	Ubxn1	0.128022	1.20334		1.23999	0.0632544	Csrp1	0.310331	1.19891		1.07304	0.0692655	Psmc3	0.101699	1.15948		0.94953	0.057938	Fh	-0.0747143	1.23704
0.844619	0.0626513	Nedd4	-0.243627	1.20307		0.955725	0.0634421	Unc45a	-0.0653324	1.19762		1.16139	0.0692845	Map4k5	0.215851	1.15936		1.23594	0.0580011	Arhgef40	0.305615	1.23656
0.874906	0.0628635	Dixdc1	-0.192799	1.2016		1.19555	0.0635541	Rras	0.25768	1.19686		1.11774	0.0692883	Ddx27	0.160582	1.15934		0.919461	0.0582301	Eif2s1	-0.12114	1.23485
1.10909	0.0630734	Ndufa11	0.149377	1.20015		1.25144	0.0645011	Praf2	0.32359	1.19043		1.14949	0.0694261	Klc4	0.200993	1.15848		1.06455	0.0584401	Lamc1	0.0902462	1.23329
1.13052	0.0631531	Srrm2	0.176985	1.19961		1.14516	0.064702	Mmp14;Mmp24;Mmp15	0.195546	1.18908		1.1152	0.0695141	Ppp1cc	0.1573	1.15793		1.18971	0.0587703	Tsr1	0.250613	1.23084
1.15149	0.0632196	Ddx19a	0.203505	1.19915		0.887889	0.0647458	Hnrnpu	-0.171549	1.18879		0.87172	0.0695652	Mgat1	-0.198063	1.15761		1.10496	0.0588561	Elac2	0.143998	1.23021
1.10831	0.0632613	Phpt1	0.148363	1.19886		0.761236	0.0652727	Aqp1	-0.393585	1.18527		1.07769	0.0696062	Ptpn23	0.107948	1.15735		0.963684	0.0588748	Ppid	-0.0533679	1.23007
1.22361	0.063487	Zmpste24	0.291139	1.19732		0.944705	0.0661246	Rps24	-0.0820636	1.17964		1.10299	0.0696132	Atp1b1	0.141422	1.15731		0.895816	0.0589676	Ltn1	-0.158726	1.22939
1.09053	0.0635736	Ddx50	0.125028	1.19672		0.918554	0.0661922	Abce1	-0.122564	1.17919		1.34283	0.0697156	Rpl7a	0.425274	1.15667		0.91175	0.0590495	Serpinb6	-0.133289	1.22878
0.872512	0.0635988	Arap1	-0.196754	1.19655		1.37338	0.0663815	Txndc5	0.457736	1.17795		1.13104	0.069842	Fsip2	0.177656	1.15588		0.917562	0.0591096	Snap23	-0.124122	1.22834
1.22514	0.0638076	Peg10	0.292949	1.19513		1.15788	0.0668549	Pbxip1	0.211486	1.17487		1.32012	0.0698866		0.400669	1.15561		1.28104	0.0591231	Crkl	0.35731	1.22824
1.13902	0.0642063	Sfxn1	0.187793	1.19242		1.08075	0.0672967	Maoa	0.112027	1.17201		1.21065	0.0699502	Sptlc2	0.275784	1.15521		0.944943	0.0592316	Rplp0	-0.0817013	1.22745
0.954103	0.0642193	Tmem214	-0.0677829	1.19233		0.865762	0.0674345	Pgd	-0.207957	1.17112		1.19279	0.0700849	Eef1e1	0.254338	1.15438		0.96465	0.0598527	Nrd1	-0.0519229	1.22292
1.06592	0.0642916					0.903641	0.0676745		-0.146178	1.16957		1.23481	0.0705825	Aimp1	0.304287	1.1513		1.05504	0.0599327	Nnt;NNT	0.0772928	1.22234
1.18832	0.064353	Cdc42bpb	0.248923	1.19143		1.2008	0.0677621	Myl12b;Myl9	0.263999	1.16901		1.19441	0.0714928	Kank2	0.256293	1.14574		0.877824	0.0599909	Ddx3y	-0.187996	1.22191
1.07159	0.0646567	Ivd	0.0997467	1.18939		1.16751	0.0678567	Ppm1f	0.223437	1.16841		1.16624	0.0717265					0.879936	0.060021	Ube2m	-0.18453	1.2217
1.2659	0.0646729	Psma1	0.340164	1.18928		1.06331	0.0683481	Ehd2	0.0885593	1.16527		1.20222	0.0717336	Dhx9	0.265696	1.14428		0.939251	0.0600638	Nemf	-0.0904175	1.22139
1.22726	0.0646896	Aimp1	0.29544	1.18917		0.900522	0.0683693	Rps2;RPS2	-0.151167	1.16514		1.17782	0.0719582	Las1l	0.236115	1.14292		1.12269	0.0602498	Sod1	0.166962	1.22004
0.701322	0.0648724	Pura	-0.511852	1.18794		0.945387	0.0684479	Prpf38a	-0.0810234	1.16464		1.11277	0.0720359	Nup88	0.154159	1.14245		1.21815	0.0603227	Palm	0.284694	1.21952
1.18964	0.065047	Ppp1r11	0.250526	1.18677		0.928141	0.0685654	Kpna2	-0.107584	1.16389		1.20901	0.0720494	Cnbp	0.273826	1.14237		0.914172	0.0603467	Eef1a1;EEF1A1	-0.129462	1.21935
0.862241	0.0651208	Rps5	-0.213838	1.18628		1.08604	0.0689574	Prrc1	0.119074	1.16142		1.11632	0.0721769	Zwilch	0.158754	1.1416		1.43012	0.0610097	Lamtor5	0.516137	1.2146
1.47323	0.0652111	Prx	0.558982	1.18568		1.106	0.0693678	Sod1	0.145349	1.15884		1.10257	0.0722102	Fam65a	0.140875	1.1414		1.15964	0.0615728	Eif2b2	0.21368	1.21061
1.13261	0.0652514	Coro1c	0.179653	1.18541		1.13856	0.069435	Ngly1	0.18721	1.15842		1.1979	0.0723355	Uhrf1	0.260511	1.14065		1.20825	0.0617384	Nelfcd	0.272918	1.20944
0.810877	0.0653177	Cox6b1	-0.302445	1.18497		1.15287	0.0697892	Ppib	0.205236	1.15621		0.914691	0.0727355	Rpa1	-0.128643	1.13825		0.948002	0.0618925	Cul7	-0.0770376	1.20836
1.0878	0.0653668	Arhgef40	0.121413	1.18464		0.827351	0.0700809	Rpl5	-0.273429	1.1544		1.1194	0.0728797	Ube3a	0.162724	1.13739		1.11231	0.0621823	Prkcdbp	0.153556	1.20633
1.17258	0.0654531	Smyd5	0.229686	1.18407		1.06564	0.070083	Tns3	0.0917238	1.15439		1.12496	0.0730874	Rtn4	0.169877	1.13616		1.10678	0.0621937	Nucb1	0.146371	1.20625
1.1341	0.0654904	Rbp1	0.181545	1.18382		0.937296	0.0701876	Eif4g1	-0.0934227	1.15374		1.14544	0.0731837	Kif5b	0.195899	1.13559		0.830842	0.0622616	Ep400	-0.267354	1.20578
0.831564	0.0657387	Gmppa	-0.2661	1.18218		0.852971	0.0705337	Wdr12	-0.229431	1.1516		1.14638	0.073248	Dlat	0.19709	1.1352		1.13287	0.0626081	Rab5c	0.179981	1.20337
1.12381	0.0657763	Psma3	0.168399	1.18193		0.859354	0.0705949	Tut1	-0.218675	1.15123		1.08436	0.0733441	Arpin	0.116838	1.13463		1.22999	0.0628646	Tp53rk	0.298643	1.20159
1.19438	0.0658535	Tbc1d10b	0.256261	1.18142		1.17333	0.0706451	Ldlrap1	0.230613	1.15092		1.27242	0.0733885	Gpd2	0.347569	1.13437		1.35102	0.0628939	Bola1	0.434054	1.20139
1.11683	0.065942	Rrp1b	0.159414	1.18084		1.2044	0.0713394	Gnaq	0.268315	1.14667		1.10645	0.0736894	Psmd1	0.145943	1.1326		0.896648	0.0629115	Eif1ax;Eif1a	-0.157386	1.20127
0.867445	0.0661725	Mettl1	-0.205156	1.17932		1.13778	0.0717824	Akap2	0.186227	1.14398		1.0907	0.0740972	Acap2	0.125258	1.1302		0.818223	0.0630278	Rpl5	-0.289434	1.20047
1.19251	0.0662737	Rab7a	0.253996	1.17866		0.934117	0.0719813	Fxr1	-0.0983251	1.14278		1.06684	0.0744167					1.16706	0.063152	Peg10	0.222875	1.19961
1.15576	0.0663538	Aacs	0.20884	1.17813		0.927579	0.0720686	Anln	-0.108458	1.14225		1.20956	0.0744218	Nnt;NNT	0.274486	1.1283		0.930987	0.0631528	Naa50	-0.103168	1.19961
1.22804	0.0664155	Ilk	0.296363	1.17773		1.07229	0.0723446	Erp44	0.100701	1.14059		1.12187	0.074609	Ndufb3	0.165908	1.12721		1.12986	0.0632233	Irgq	0.176147	1.19912
1.20525	0.066671	Tfrc	0.269333	1.17606		0.830553	0.0724139	Mrps2	-0.267855	1.14018		0.927949	0.0749727	Metap1	-0.107883	1.1251		0.915102	0.0634116	Luc7l3	-0.127996	1.19783
1.12683	0.0667978	Bola1	0.172272	1.17524		1.22087	0.0725313	Sord	0.287913	1.13947		1.08606	0.0753946	Pdgfra	0.1191	1.12266		0.88242	0.0635842	Uba3	-0.180462	1.19665
1.09154	0.0673258	Xrcc6;XRCC6	0.126369	1.17182		1.06115	0.0726586	Usp5	0.0856296	1.13871		1.16303	0.0755239	Rab7a	0.217887	1.12192		0.953251	0.0636681	Snrnp200	-0.0690716	1.19608
1.12919	0.0673678	Crkl	0.175287	1.17155		0.854446	0.0727264	Fhl1	-0.226938	1.13831		1.07657	0.0756591	Plac8	0.106442	1.12114		1.29849	0.0636939	Gatad2b	0.376836	1.1959
0.899699	0.067441	Rac1;Rac2;Rac3	-0.152486	1.17108		0.893186	0.0730402	Sec23ip	-0.162967	1.13644		1.10757	0.0760177	Gtf2i	0.147396	1.11909		0.885277	0.0638446	Rpl38	-0.175799	1.19488
1.12056	0.0676991	Nup88	0.164215	1.16942		0.935061	0.0730565	Naa25	-0.0968682	1.13634		1.19557	0.0760524	Mybbp1a	0.257704	1.11889		1.1873	0.0638814	Lemd2	0.247682	1.19463
1.08052	0.0677413	Wdfy1	0.111729	1.16915		1.0258	0.073196	Wbp11	0.0367543	1.13551		0.907143	0.0766643	Cobll1	-0.140598	1.11541		0.909925	0.0638841	Rpl10a	-0.13618	1.19461
1.06559	0.0677619	Papss2;PAPSS2	0.0916566	1.16901		1.14693	0.0734639	Col6a2	0.197777	1.13393		1.12547	0.0767502	Rhoa	0.170524	1.11492		0.889907	0.0640125	Rpl7a	-0.168273	1.19374
1.13941	0.0677647	Kank2	0.188291	1.169		1.31067	0.0736281	Col5a2	0.390303	1.13296		1.1821	0.0768154	Adpgk	0.241349	1.11455		1.1745	0.0644807	Ddah1	0.232048	1.19057
1.11942	0.0678511	Vars	0.162754	1.16844		1.13693	0.0736829	Slc7a5	0.185143	1.13263		1.09991	0.0770052	Agap3	0.137387	1.11348		1.07163	0.0648098	Psmb1	0.0998061	1.18836
1.08548	0.0678639	COA4	0.118334	1.16836		0.935853	0.0737209	Ranbp3	-0.0956462	1.13241		1.07728	0.0770266	Ppp4c	0.107389	1.11336		0.857941	0.0648741	Atp6v1h	-0.22105	1.18793
1.12152	0.0680038	Gmpr2	0.165459	1.16747		0.856231	0.0739539	Hsp90ab1;HSP90AB1	-0.223929	1.13104		1.14377	0.0771443	Aco1	0.1938	1.1127		0.994149	0.0649363	Msh6	-0.00846551	1.18751
0.897146	0.0680166	Rpl23	-0.156586	1.16739		1.18131	0.0741639	Sardh	0.240385	1.12981		1.17949	0.0772548	Col4a1	0.238167	1.11207		1.08981	0.0650205	Creld2	0.124071	1.18695
0.837978	0.0685352	Dbi	-0.255015	1.16409		0.91743	0.0743632	Larp7	-0.124329	1.12864		1.14507	0.0773296	Anapc2	0.195433	1.11165		1.16721	0.0651741	Aco1	0.223067	1.18592
1.16301	0.0685936	Banf1	0.217867	1.16372		1.1525	0.0744788	Ca13	0.204764	1.12797		1.13445	0.0773917	Ctbp2	0.181987	1.11131		0.948456	0.0652225	Abcf1	-0.0763474	1.1856
1.24934	0.0687686	Trim28	0.321172	1.16261		1.08459	0.0747819	Agpat4	0.117149	1.1262		1.45214	0.0781401		0.53818	1.10713		0.939731	0.0652842	Cbr2	-0.0896797	1.18519
1.04518	0.0688854	U2surp	0.0637474	1.16187		0.948754	0.075517	Elavl1	-0.0758937	1.12196		1.08246	0.0781573	Thoc6	0.11431	1.10703		1.06515	0.0654353	Ebna1bp2	0.0910621	1.18419
0.892155	0.0688864	Sqle	-0.164634	1.16187		1.09471	0.0756347	Aldh4a1	0.130546	1.12128		1.10635	0.0782581	Hnrnpm	0.145812	1.10647		1.08177	0.0656729	Arl2	0.1134	1.18261
0.924832	0.0689313	Prim1	-0.112737	1.16158		1.0582	0.0756451	Actr3	0.0816124	1.12122		0.953051	0.0784512	Ube2m	-0.0693743	1.1054		1.0833	0.0659964	Cox17	0.115432	1.18048
0.896408	0.0689863	Srprb	-0.157772	1.16124		0.867481	0.0756918	SLC25A13;Slc25a13	-0.205095	1.12095		1.07801	0.0785617	Ppm1g	0.108372	1.10479		1.31342	0.0660031	Eif4h	0.393327	1.18044
1.10243	0.0695297	Nfu1	0.140682	1.15783		1.04731	0.0757204	Ganab	0.0666896	1.12079		1.15056	0.0785969	Psmg4	0.202335	1.10459		1.08712	0.0660217	Pgrmc2	0.120506	1.18031
0.812073	0.069786	Dlgap5	-0.300319	1.15623		0.864006	0.0757378	Uba3	-0.210886	1.12069		1.154	0.0792749	Nudt10;Nudt11;Nudt4	0.206641	1.10086		1.26915	0.0660316	Cox6b1	0.343864	1.18025
1.10585	0.0698727	Slc3a2	0.145152	1.15569		1.1213	0.0760574	Nucb1	0.165171	1.11886		1.16967	0.079726	Ap2b1	0.226098	1.0984		0.734847	0.0661272	Sdc1	-0.444484	1.17962
1.14432	0.069874	Col1a1	0.194497	1.15568		0.945458	0.0760627	Hdac1	-0.0809143	1.11883		1.06108	0.0798512	Sh3pxd2a	0.0855284	1.09772		1.1737	0.0661311	Gstm5	0.23106	1.17959
1.13601	0.0698761	Coa3	0.183972	1.15567		0.935095	0.0765075	Rangap1	-0.0968153	1.1163		1.0514	0.0801458	Arhgdib	0.0723067	1.09612		0.834024	0.0661327	Rrp9	-0.26184	1.17958
0.901023	0.0699899	JAGN1;Jagn1	-0.150364	1.15496		1.13006	0.0766217	Tubb2b;Tubb2a	0.176401	1.11565		1.2099	0.0804848	Ppp2r5e	0.274883	1.09429		1.17789	0.0662297	Cox7a2	0.236207	1.17895
1.08285	0.0700908	Galk1	0.114828	1.15434		0.917862	0.0766283	Arhgef2	-0.123651	1.11561		1.14198	0.0806291	Ptrf	0.19154	1.09351		1.07254	0.0663923	Rps14;RPS14A;RPS14B;RPS14C	0.101031	1.17788
1.09833	0.0701214	Ipo5	0.135317	1.15415		0.953409	0.0767325	Rars	-0.0688328	1.11502		1.07608	0.0806598	Snrnp70	0.105786	1.09334		0.939639	0.066585	RSU1;Rsu1	-0.0898214	1.17662
0.843153	0.0703354	Hspa1a;Hspa1b;HSPA1B;HSPA1A	-0.246134	1.15283		0.940779	0.0771253	Bgn;BGN	-0.0880726	1.1128		1.08166	0.0807175	H2afy	0.113243	1.09303		0.985416	0.0668126	Eml1	-0.0211952	1.17514
1.09891	0.0703398	Ergic1	0.136069	1.1528		1.07633	0.0771735	Plod1	0.106117	1.11253		1.08701	0.080809	Elovl5	0.120364	1.09254		1.20769	0.0668427	Adam17	0.272245	1.17495
1.15535	0.0703407	Cdk4	0.20833	1.15279		1.103	0.077751	Vdac1	0.141437	1.10929		0.838247	0.0809428	Myo18a	-0.254553	1.09182		1.07433	0.0668928	Ogdh	0.103444	1.17462
1.12661	0.0704024	Rbm26;Rbm27	0.171988	1.15241		0.959196	0.078912	Eif3l	-0.0601022	1.10286		1.08876	0.0809497	Nsfl1c	0.122687	1.09178		1.16129	0.0670273	Syne3	0.21573	1.17375
1.17903	0.0704055	Smpd4	0.2376	1.15239		1.16138	0.0793461	Rnf213	0.215841	1.10047		1.16085	0.0810394	Park7;PARK7	0.215183	1.0913		1.10357	0.0670939	Nek7	0.14218	1.17332
1.10011	0.0707141	Strap	0.137646	1.15049		1.08215	0.0793944	Fkbp5	0.113903	1.10021		1.12964	0.0811161	Actbl2	0.175862	1.09089		1.07351	0.0671734	Rai14	0.102331	1.1728
1.06037	0.0709735	Dstn	0.0845641	1.1489		0.861806	0.0797325	Ppih	-0.214565	1.09836		1.19026	0.081192	Acin1	0.251282	1.09049		0.875664	0.0672983	Ybx1	-0.191551	1.172
1.06553	0.0709855	Fcf1	0.0915755	1.14883		1.06319	0.0803528	Ahcyl1;Ahcyl2	0.0883976	1.095		0.918224	0.0814798	Ndufb5	-0.123081	1.08895		1.14188	0.067428	Mat2b	0.191417	1.17116
0.960548	0.071137	Uap1	-0.0580703	1.1479		0.959764	0.0807338	Pecr	-0.0592477	1.09294		1.09142	0.0815433	Dync1li1	0.126212	1.08861		0.892825	0.0674538	Sacm1l	-0.163551	1.17099
0.845483	0.0712838	Cs	-0.242153	1.14701		0.842803	0.0808231	Gprc5a	-0.246733	1.09246		1.1005	0.0818676	Abcd1	0.138155	1.08689		1.07915	0.067469	Purb	0.10989	1.1709
1.10404	0.0713164	Gripap1	0.142788	1.14681		0.938056	0.0811658	Hnrnpll	-0.0922544	1.09063		1.40652	0.0820127	Rab5b	0.492133	1.08612		0.867912	0.0674778	Hprt1	-0.204379	1.17084
0.955067	0.0713187	Brox	-0.0663267	1.1468		1.02189	0.0812537	Hdlbp	0.0312441	1.09016		0.892109	0.082247	Agfg1	-0.164709	1.08488		1.09449	0.0676867	Nfia;Nfib	0.130263	1.1695
1.11186	0.0714509	Slc25a1	0.152969	1.14599		0.94133	0.0812557	Rpl8	-0.087228	1.09015		1.18391	0.082388	Scrn1	0.243559	1.08414		1.05024	0.0679669	Rpn1	0.070725	1.1677
1.21619	0.0716527	Pes1	0.282374	1.14477		0.919684	0.0812899	Psmd8	-0.12079	1.08996		1.18072	0.082625	Tmed4	0.239669	1.08289		1.09815	0.0680649	Pfkm	0.135075	1.16708
1.1177	0.0718142	Sri	0.160528	1.14379		1.08928	0.0813706	Atp5c1	0.123375	1.08953		0.878059	0.0826614	Manf	-0.187609	1.0827		1.18555	0.0685118	Crnkl1	0.245555	1.16423
1.06758	0.0721265	Tbc1d17	0.0943409	1.14191		0.951682	0.0814599	Cand1	-0.0714486	1.08906		1.17783	0.0826748	MAPK14;Mapk14	0.236133	1.08263		0.874988	0.0685803	Dynll2	-0.192665	1.1638
0.783932	0.0722371	Dnajc2	-0.351199	1.14124		0.911814	0.0814755	Bcar1	-0.133188	1.08897		1.08319	0.0834217	Ppid	0.115283	1.07872		1.21467	0.0687798	Palld	0.280565	1.16254
0.871139	0.0722619	Fkbp8;FKBP8	-0.199025	1.14109		0.916942	0.0817099	Kif4;KIF4A;KIF4B	-0.125098	1.08773		1.11605	0.0839754	Hmox2	0.158398	1.07585		1.10232	0.0689144	Tmed5	0.140549	1.16169
1.14914	0.0722669	Rbm33	0.20055	1.14106		1.1161	0.0818096	Ugp2	0.158462	1.0872		1.10789	0.0840777	Mapk1ip1l	0.147815	1.07532		0.978073	0.0689421	Capn2	-0.0319862	1.16152
0.812657	0.0723715	Uba2	-0.299281	1.14043		1.09675	0.0818405	Galnt2;Galnt4	0.13323	1.08703		1.27905	0.0843464	Exosc6	0.355067	1.07393		0.878	0.0697637	Toe1	-0.187707	1.15637
1.10701	0.0723969	Rab34	0.146669	1.14028		0.908141	0.0822628	Eif5b	-0.139012	1.0848		1.33052	0.0844064	Skiv2l2	0.411992	1.07362		1.11535	0.0698612	Comt	0.157495	1.15576
0.903809	0.0726388	Sco2	-0.145911	1.13883		0.87252	0.0823546	Pdlim1	-0.196739	1.08431		1.15056	0.084451	Zc3h13	0.202341	1.0734		1.14533	0.0698873	Casp7	0.195762	1.1556
0.904263	0.072642	Srp9	-0.145186	1.13881		1.25921	0.0823773	Rad23a	0.332518	1.08419		1.13196	0.0846854	Stim2	0.178818	1.07219		1.08963	0.0700321	Ctnnd1	0.123842	1.1547
1.03731	0.0727271		0.0528451	1.1383		1.12872	0.0824812	Sec23a	0.174691	1.08365		0.904	0.0849373	Casp8	-0.145605	1.0709		0.952685	0.0700555	Ipo7;IPO7	-0.069929	1.15456
1.08662	0.0727854	Faf1	0.119848	1.13796		0.90656	0.082855	Rpl18a	-0.141525	1.08168		1.08369	0.0850505	Pgrmc2	0.115948	1.07032		1.72961	0.0701764	Cnpy2	0.790445	1.15381
0.812615	0.072909	Nup214	-0.299355	1.13722		1.10702	0.0832079	Clip2	0.146677	1.07984		1.14269	0.0851661	Slc25a11	0.192435	1.06973		1.11151	0.0702272	Dip2b	0.152523	1.15349
1.27591	0.073057	Chchd6	0.351531	1.13634		1.26899	0.0834599		0.343686	1.07852		1.12663	0.0854943	Pdia4	0.17201	1.06806		1.09538	0.070258	Pygb	0.131436	1.1533
0.899224	0.0731673	Mgat1	-0.153247	1.13568		1.15418	0.08365	Chchd6	0.206874	1.07753		1.03906	0.0856543	Myh14	0.055273	1.06725		0.934742	0.0702736	Stat5b;Stat5a	-0.0973595	1.15321
1.07359	0.0731828	Zwilch	0.10244	1.13559		1.07895	0.0836526	Rap2b	0.109634	1.07752		1.29087	0.0856606	Pum2;Pum1	0.368338	1.06722		1.33172	0.0703777	Grwd1	0.413292	1.15256
1.07243	0.0732488	Gla	0.100887	1.1352		0.947733	0.0837243	Prpf6	-0.0774471	1.07715		1.14468	0.0857253	Exosc9	0.19495	1.06689		1.1835	0.0703927	Tmem126a	0.24306	1.15247
1.18964	0.0735606	Tmem33	0.250523	1.13335		1.24186	0.0838681	Eif2ak2	0.3125	1.0764		1.17506	0.0857362	Foxp4	0.232728	1.06684		1.07043	0.0704105	Xdh	0.0981932	1.15236
1.09014	0.0737462					1.17406	0.0840034	Arl8a	0.231506	1.0757		1.13182	0.0857993	Gng5	0.178647	1.06652		1.21964	0.0704411	Pfn2	0.286458	1.15217
1.12582	0.0738559	Rpl23a	0.170981	1.13161		0.839706	0.0841074	Rpl29	-0.252044	1.07517		1.13794	0.0858039	Rpl36a	0.186423	1.06649		1.1694	0.071199	Pdia3	0.225768	1.14753
0.851351	0.0739544	Kif3b	-0.232174	1.13104		1.08172	0.0847606	Ckap4	0.113325	1.07181		1.08029	0.0859708	Dlg1	0.111417	1.06565		0.884973	0.0713051	Surf6	-0.176295	1.14688
0.793627	0.0741508	Rps18	-0.333466	1.12988		0.950852	0.0852727	Npepps	-0.0727073	1.06919		0.96802	0.0861739	Puf60	-0.0468911	1.06462		1.10369	0.0715605	Dpm1	0.142329	1.14533
0.906426	0.0742538	Nelfe	-0.141738	1.12928		1.29348	0.0855632	Lamtor5	0.371261	1.06771		1.11514	0.086755	Psmc2	0.157224	1.06171		1.19573	0.071597	Snrpb;Snrpn	0.257888	1.1451
1.18789	0.0747885	Ppp6c	0.248406	1.12617		1.06924	0.0860782	Scp2	0.0965799	1.06511		1.04675	0.0867971	Stmn1	0.0659119	1.06149		0.895171	0.0716493	Ddx21	-0.159765	1.14479
1.16132	0.0748289	Glipr2	0.215771	1.12593		1.19256	0.0862672	Adpgk	0.254056	1.06415		0.914609	0.0869479	Wdr6	-0.128773	1.06074		1.08396	0.0716662	Plcd1	0.116316	1.14469
1.10534	0.0748662	Lars	0.144484	1.12571		1.07987	0.0862761	Glod4	0.110859	1.06411		1.14447	0.0869756	Pgrmc1	0.194676	1.0606		1.22199	0.0719475	LSM2;Lsm2	0.289234	1.14298
0.711675	0.0750021	Ruvbl2	-0.49071	1.12493		0.89942	0.0863935	Sec23b	-0.152933	1.06352		1.20111	0.0869763	Phlda3	0.26437	1.0606		0.94611	0.0720454	Rps4x	-0.0799201	1.14239
1.10021	0.0750761	Mospd2	0.137785	1.1245		1.07654	0.0868346	Fam107b	0.106396	1.06131		1.04095	0.0870825	Tdrd1	0.0579017	1.06007		1.17314	0.0721703	Cyth1;Cyth3;Cyth2	0.230374	1.14164
1.07007	0.075559	Cd3eap	0.0977069	1.12171		0.926994	0.0869478	Nxf1	-0.109368	1.06074		1.23484	0.0873588	Txnl1	0.30433	1.05869		1.13723	0.0726841	Apoa1bp	0.185522	1.13856
1.19815	0.0756168	Ppa1	0.260808	1.12138		0.937138	0.0870494	MAPK14;Mapk14	-0.0936669	1.06023		1.09266	0.0874374	Sept7	0.12784	1.0583		1.1576	0.0728397	Leng8	0.21114	1.13763
1.08456	0.0756751	Snap29	0.117116	1.12105		1.2368	0.0874559	Ripk1	0.306607	1.05821		1.20949	0.0875085	Diablo	0.274397	1.05795		1.29618	0.072862	Tbca	0.374262	1.1375
1.13704	0.0758562	Txn	0.18528	1.12001		1.28209	0.0879841	Eif1;Eif1b	0.358498	1.0556		1.12467	0.0876033	Irs2	0.169496	1.05748		0.910575	0.0730266	Naa25	-0.13515	1.13652
0.862714	0.0761415	Hnrnpul2	-0.213046	1.11838		1.14187	0.08906	Oxsr1	0.191399	1.05032		1.23953	0.0877907	Brcc3	0.309798	1.05655		1.32778	0.0732639	Chtop	0.409012	1.13511
1.08122	0.0766939	Coro1b	0.112654	1.11524		0.915964	0.0892931	Dstn	-0.126638	1.04918		1.28276	0.0878145	Cul2	0.359256	1.05643		1.20229	0.0732891	Sf3a3	0.26578	1.13496
1.11286	0.0767439	Nadk2	0.15427	1.11496		1.14033	0.0893014	Dnm2	0.189445	1.04914		1.22984	0.0878285	Znf706	0.298467	1.05636		1.09158	0.0735106	Ubr4	0.126415	1.13365
0.803725	0.076756	Psme2	-0.315227	1.11489		1.03759	0.0893869	Cul7	0.0532357	1.04873		1.09245	0.08785	Edf1	0.127564	1.05626		1.11301	0.0737677	Ptpn23	0.154462	1.13213
1.19509	0.0767839	Rps6ka3	0.257124	1.11473		0.91772	0.0894	Pcnp	-0.123874	1.04866		1.06785	0.087886	Fdps	0.0947037	1.05608		1.17099	0.0738426	Dbnl	0.227728	1.13169
1.09513	0.0770718	Vbp1	0.131103	1.1131		0.941761	0.0898228	Psmd6	-0.0865673	1.04661		1.2255	0.0881175	Pea15;PEA15	0.293369	1.05494		1.55618	0.0739994	Cstb	0.638011	1.13077
1.09879	0.0771215	Sh3gl3	0.135918	1.11282		1.06169	0.0899302	Yars	0.0863663	1.04609		1.10405	0.0882613	Slc25a1	0.142812	1.05423		0.894087	0.0745099	Pla2g4a	-0.161512	1.12779
1.11454	0.0772754	Rabgap1	0.156446	1.11196		0.906677	0.090423	Rpl13a;RPL13A	-0.141339	1.04372		1.09203	0.0885134	Idh2	0.127016	1.05299		0.939565	0.075022	Ccnb1	-0.0899353	1.12481
1.27755	0.0774894	Eif2d	0.353378	1.11076		1.07847	0.0908612	Slc44a2	0.108991	1.04162		1.10631	0.0886572	Ndufa7	0.14575	1.05229		1.24075	0.0752456	Svil	0.311215	1.12352
1.10401	0.0777598	Rpl28	0.142756	1.10924		0.902221	0.091152	Cisd2;CISD2	-0.148448	1.04023		1.11049	0.0888241	Ganab	0.1512	1.05147		1.082	0.0754		0.113698	1.12263
0.825233	0.0777665	F8a1	-0.277126	1.10921		0.875896	0.0914133	Rpl35a	-0.191169	1.03899		1.18844	0.0888962	Thoc2	0.249075	1.05112		0.89705	0.0756652	Rpl9	-0.15674	1.1211
1.13795	0.0778263	Rpl36a	0.186436	1.10887		1.06882	0.0914149	Pcbp1	0.0960187	1.03898		1.0831	0.0890085	Ranbp3	0.115161	1.05057		1.20772	0.0756725	Commd5	0.272291	1.12106
1.20327	0.078115	Vcp;VCP	0.266963	1.10727		1.17129	0.0914382	Cask	0.228098	1.03887		1.29529	0.0890993	Uba6	0.373276	1.05013		1.1051	0.075815	Scaf1	0.144183	1.12025
1.05777	0.0781522	Emc7	0.0810315	1.10706		0.929507	0.0918843	Rpl10a	-0.105463	1.03676		0.910642	0.0891723	Naalad2	-0.135045	1.04977		0.948768	0.0758786	Slc25a4	-0.0758726	1.11988
1.07494	0.0782125	Tpm3	0.104258	1.10672		0.893784	0.0926332	Spcs2	-0.162002	1.03323		1.18734	0.0894732	Ik	0.247735	1.04831		1.08674	0.0760694	Ddx56	0.120009	1.11879
1.10654	0.0782756	Ncapd2	0.146056	1.10637		1.09124	0.0931099	Os9	0.125965	1.031		1.0993	0.0895112	Ncstn	0.13659	1.04812		1.11332	0.0760986	Sh3bgrl	0.154868	1.11862
1.32303	0.0783046	Pgk1	0.403849	1.10621		0.951768	0.0931393	Dhx15	-0.0713187	1.03087		1.11926	0.0898083	Wdr33	0.162547	1.04668		1.08287	0.076351	Cycs	0.114853	1.11719
1.18356	0.0784864	NEDD4L;Nedd4l	0.24313	1.10521		1.05113	0.0932692	Nucks1	0.0719393	1.03026		0.975404	0.0899228	Pycr1	-0.0359287	1.04613		1.11943	0.0765054	Srsf7	0.162761	1.11631
0.877494	0.0787985	Phgdh	-0.188539	1.10348		1.05992	0.0933194	Hibch	0.0839538	1.03003		1.02577	0.0899438	Kif4;KIF4A;KIF4B	0.0367042	1.04603		1.12906	0.0765647	Clip2	0.175121	1.11597
0.675691	0.0793097	Rpl7	-0.565564	1.10067		0.879566	0.0933222	Rpap3	-0.185136	1.03002		0.926919	0.0905483	Fundc2	-0.109484	1.04312		0.931897	0.0765797	Uhrf1	-0.101757	1.11589
0.909612	0.0799473	Psma6	-0.136677	1.0972		0.828851	0.0938657	Igfbp7	-0.270815	1.02749		1.11233	0.0908321	Pdcl3	0.153579	1.04176		1.13554	0.0767906	Rab34	0.183374	1.11469
1.11607	0.0801169	Isoc1	0.158422	1.09628		0.93861	0.0940689	Psmd3	-0.0914016	1.02655		1.11468	0.0909112	Rock2	0.156627	1.04138		1.0849	0.07688	Mrps5	0.117559	1.11419
1.22014	0.0801759	Ube2d2b;Ube2d2;Ube2d3	0.287041	1.09596		1.12953	0.0941003	Tm9sf2	0.175719	1.02641		1.21991	0.0909896	Ifi202	0.286772	1.04101		1.20461	0.0768982	Rala	0.268564	1.11408
0.97453	0.0806204	Dnpep	-0.0372212	1.09356		0.921293	0.0943629	Psmb5	-0.118267	1.0252		1.13423	0.0912977	Rbm26;Rbm27	0.181715	1.03954		1.31125	0.077208	Strn	0.390943	1.11234
1.20201	0.0806974	Reep5	0.265448	1.09314		1.08979	0.0944847	Agk	0.124056	1.02464		1.06684	0.0914279	Ube2i	0.0933393	1.03892		0.77911	0.0773397	Nfix	-0.360102	1.1116
0.96033	0.0807296	Gatad2a	-0.0583974	1.09297		1.05851	0.0944965	Cyc1	0.0820399	1.02458		1.24199	0.0914641	Slit3	0.312657	1.03875		1.17242	0.0773565	Plbd2	0.229484	1.1115
1.1436	0.0808081	Gstm1	0.193587	1.09255		1.14928	0.0945038	Ubfd1	0.200735	1.02455		1.13646	0.0916431	Snrpa1	0.184547	1.0379		1.12691	0.0773797	Tpd52l2	0.172378	1.11137
1.09298	0.0808645					1.04776	0.0954784	Sec31a	0.0673127	1.02009		1.11519	0.0916936	Coa3	0.157296	1.03766		1.07284	0.077418	Prrc2a	0.101432	1.11116
1.09219	0.0811548	Ddrgk1	0.127218	1.09069		0.857925	0.0959711	Rpl21	-0.221077	1.01786		1.13068	0.0917675	Tjp1	0.177193	1.03731		0.938302	0.0774543	Ddx5	-0.0918758	1.11095
0.972227	0.0813658	Cpt1a	-0.0406345	1.08956		0.93615	0.0962409	Mthfd1	-0.0951884	1.01664		1.1429	0.0919902	Vps36	0.192695	1.03626		1.15816	0.0775427	Rab9a	0.211833	1.11046
1.11507	0.0816926	Utp15	0.157139	1.08782		0.954131	0.0963194	Txnl1	-0.0677407	1.01629		1.07095	0.0920135	Eef1g	0.0988935	1.03615		0.842641	0.0776192	Abcf2	-0.247011	1.11003
1.16434	0.0819137	Ldlrap1	0.219506	1.08664		1.37984	0.0964015	Psmd9	0.464505	1.01592		1.16844	0.0928641	Rpl19	0.22459	1.03215		1.17472	0.0776397	Obsl1	0.23232	1.10992
1.10368	0.0819892	Ctbp2	0.142317	1.08624		1.04201	0.0964674	Arhgap1	0.0593645	1.01562		1.17546	0.0928944	Rbm39	0.233224	1.03201		1.16407	0.077764	Cask	0.219179	1.10922
1.18425	0.0820498	Ptpn9	0.243974	1.08592		0.947934	0.0965197	Stag2;Stag1	-0.0771422	1.01538		1.25113	0.0933197	Cops2	0.323234	1.03003		0.811029	0.0778389	Tuba1b;tuba;Tuba4a	-0.302175	1.1088
1.06163	0.0823953	Nelfb	0.086285	1.0841		1.14949	0.09738	Tm9sf4	0.200992	1.01153		1.11725	0.0936687	Spcs2	0.159954	1.02841		1.48367	0.0781737	Chmp4b	0.569168	1.10694
0.82354	0.0824901	Slc39a14	-0.28009	1.0836		1.49732	0.097427	Prx	0.582379	1.01132		1.14705	0.0942162	Ppap2a	0.197924	1.02587		1.11473	0.0783646	Ap1b1	0.15669	1.10588
0.940105	0.0826783	Surf4	-0.0891068	1.08261		0.940573	0.0974747	Rpl37a	-0.0883878	1.01111		1.05927	0.0944139	Dnaja2	0.0830694	1.02496		1.22863	0.0788356	Decr2	0.297047	1.10328
0.730275	0.0832132	Wdr12	-0.453488	1.07981		0.836492	0.0984709	Rpl4	-0.257577	1.00669		1.08024	0.0944759	Psma2	0.111358	1.02468		0.861403	0.0789372	Rpap3	-0.21524	1.10272
1.03519	0.0835102	Mrpl11	0.049889	1.07826		1.08659	0.0986566	Clta	0.119814	1.00587		0.929085	0.0947274	Sart1	-0.106118	1.02352		0.975608	0.07914	Dars	-0.035626	1.1016
1.1044	0.0835866	Eftud1	0.143259	1.07786		1.03707	0.0989873	Phb	0.0525083	1.00442		1.05066	0.0948458	Aprt	0.071294	1.02298		1.1333	0.0791896	Sel1l	0.180528	1.10133
1.18864	0.0837019	Dock7	0.249312	1.07726		1.11102	0.0994057	Grb10	0.151887	1.00259		1.10864	0.0949693	Exoc3	0.148788	1.02242		1.06109	0.0792648	Rab6b	0.0855424	1.10092
1.23095	0.0837573	Adh5	0.299768	1.07698		1.07492	0.0999311	Pdha1	0.104224	1.0003		1.06199	0.0953166	Farsa	0.0867694	1.02083		1.21244	0.0794068	Capg	0.277916	1.10014
1.02876	0.0849008	Canx;CANX	0.0409103	1.07109		0.933404	0.100043	Eif4a1	-0.0994259	0.999812		1.32469	0.095779	Echdc2	0.405657	1.01873		0.896378	0.0794288	Marcks	-0.157821	1.10002
1.22528	0.0850874	Ralb	0.29311	1.07013		0.961358	0.10007	Eml1	-0.056855	0.999696		1.02438	0.0962563	Phip	0.0347531	1.01657		1.20601	0.0795026	Pebp1	0.270243	1.09962
0.919725	0.0851035	Ybx1	-0.120726	1.07005		0.884367	0.100148	Utp6	-0.177283	0.99936		1.1229	0.0965498	Mapkbp1	0.167225	1.01525		1.18794	0.0795505	Rcn3	0.248462	1.09936
0.874365	0.0856212	Nedd8	-0.193693	1.06742		1.06257	0.100887	Napa	0.0875535	0.996166		0.749964	0.0967182	Cebpz	-0.415107	1.01449		1.11982	0.0796097	Tagln2	0.163265	1.09903
1.14759	0.0857013	Eif3a	0.198608	1.06701		1.10536	0.101056	Akr1b7	0.144515	0.995437		0.926793	0.097036	Zyx	-0.109681	1.01307		1.09001	0.0796305	Polr1c	0.124338	1.09892
0.895537	0.0857472	Mcm3	-0.159174	1.06678		0.962692	0.102712	Cct4	-0.0548541	0.988377		1.24818	0.0970738	Casp6	0.319832	1.0129		0.925861	0.0797394	Mthfd1	-0.111133	1.09833
1.20084	0.0858302	Oxsm	0.264042	1.06636		1.10136	0.102822	Abhd12	0.139283	0.987915		1.09005	0.0971229	Hspa12a	0.124388	1.01268		1.25912	0.0799305	Glrx	0.332418	1.09729
1.12158	0.0858778	Mark2;Mark3;Mark1	0.165536	1.06612		0.953795	0.103621	Actn4	-0.0682489	0.984553		1.06483	0.0971664	Flnc	0.090624	1.01248		1.16876	0.0801278	Atox1	0.224982	1.09622
1.13909	0.0859775	Eif2s2	0.187885	1.06562		0.899918	0.10369	Ddx3y	-0.152134	0.984265		1.15307	0.0976907	Snrpd1	0.20548	1.01015		0.979838	0.0801731	Acly	-0.0293843	1.09597
0.904885	0.0863159	CDC42;Cdc42	-0.144194	1.06391		1.0509	0.10374	Ubxn4	0.0716203	0.984054		1.25693	0.0977787	Mrpl48	0.329903	1.00976		0.907543	0.0802486	Hsp90aa1	-0.139962	1.09556
0.943316	0.086357	Aak1	-0.0841876	1.0637		0.869327	0.104044	Nfix	-0.20203	0.982783		1.05223	0.097914	Parp1	0.0734538	1.00916		1.15763	0.0803484	Bax	0.211173	1.09502
1.13821	0.0863859	Eif5	0.186771	1.06356		0.958814	0.104048	Pds5a	-0.0606765	0.982768		1.08773	0.0981466	Plcb1	0.121315	1.00812		0.954881	0.0806187	Smc1a	-0.0666077	1.09356
1.27105	0.0866051	Pbk	0.346015	1.06246		1.32231	0.104304	Tbca	0.403056	0.981697		0.767357	0.0981653	Wdr12	-0.38203	1.00804		1.13633	0.0808941	Flot1	0.184376	1.09208
1.1092	0.08677	Ndufb8	0.149515	1.06163		1.05445	0.104318	Gnai2	0.0764955	0.981642		1.06329	0.0981838	Alad	0.0885368	1.00796		1.1041	0.0809456	Ptrf	0.142874	1.09181
0.938742	0.0870268	Tmem126a	-0.0911996	1.06035		0.894931	0.104338	Supt16h	-0.160152	0.981559		0.909698	0.098319	Itga6	-0.13654	1.00736		1.09693	0.0812077	Sh3pxd2b	0.133474	1.0904
1.04826	0.0873408	Rbm8a	0.0679899	1.05878		1.227	0.105045	Got1	0.29513	0.978626		0.866292	0.098496	Arrb1	-0.207074	1.00658		1.14565	0.0812367	Cmtr1	0.196162	1.09025
1.07706	0.0875667	Psmc3	0.107092	1.05766		0.961465	0.10558	Cct2;CCT2	-0.0566931	0.976418		1.08183	0.0986183	Papss1	0.113475	1.00604		0.950176	0.0813756	Umps	-0.073733	1.08951
1.03559	0.0875999	Pecr	0.0504558	1.0575		0.938307	0.106014	Tkt	-0.0918679	0.974638		0.894214	0.0986918	Dixdc1	-0.161308	1.00572		1.11953	0.0814428	Hypk	0.162899	1.08915
0.905856	0.0876522	Nalcn	-0.142646	1.05724		0.90793	0.10611	Pbdc1	-0.139346	0.974245		1.36551	0.0989369	Slc7a5	0.449445	1.00464		1.11788	0.0814811	Nip7	0.160767	1.08894
1.11275	0.0876985	Dctn4	0.154135	1.05701		1.12977	0.106444	Hmgcl	0.17603	0.97288		1.09185	0.0989453	Samm50	0.126779	1.0046		1.05242	0.081628	Rfc2	0.0737053	1.08816
0.808266	0.0878729	Ogt	-0.307097	1.05614		1.21851	0.106468	Vim	0.285117	0.97278		1.18327	0.0989717	Srrm4	0.242775	1.00449		0.873481	0.0816883	Sar1a	-0.195152	1.08784
1.12351	0.0878841	Sgpl1	0.168013	1.05609		0.931872	0.106528	Rpl37	-0.101796	0.972536		1.10114	0.0990228	Arhgef25	0.139	1.00426		0.856376	0.0818318	Sec62	-0.223684	1.08708
1.04629	0.0880232	Nup160	0.0652889	1.0554		1.07608	0.106755	Dpm1	0.105788	0.971613		1.09577	0.0990578	Strap	0.131946	1.00411		1.10705	0.0818507		0.146725	1.08698
1.03861	0.0883131	Tcof1	0.0546529	1.05398		1.15338	0.107065	Fkbp3	0.205864	0.970353		1.15114	0.0992678	Eif4g2	0.203057	1.00319		0.901344	0.0819298	Eprs	-0.14985	1.08656
1.18459	0.0884915	Pbx1	0.244384	1.0531		1.14876	0.10724	Cmpk1	0.20008	0.969642		1.13224	0.0992822	Ada	0.179175	1.00313		1.13076	0.0822736	Lmna;LMNA	0.177297	1.08474
1.07977	0.0891348	Ndufa10	0.110721	1.04995		1.04553	0.107515	Timm50	0.0642357	0.968531		1.14918	0.099336	Atxn10	0.200607	1.00289		1.09689	0.08241	Agk	0.13342	1.08402
1.13679	0.0892219	Cox7c	0.184965	1.04953		1.12645	0.107824	Khsrp;KHSRP	0.171786	0.967284		1.17012	0.0993882	Pwp1	0.22666	1.00267		0.887402	0.0824752	Ifi202	-0.172341	1.08368
1.22499	0.0893689	Calu	0.292775	1.04881		1.09766	0.107922	Vps26b	0.134436	0.966891		0.885268	0.0995302	Bles03	-0.175814	1.00205		0.830084	0.0825901	Rpl13	-0.26867	1.08307
0.921918	0.0895269	Sgcd	-0.11729	1.04805		0.935627	0.107925	Hm13	-0.0959952	0.966877		1.12741	0.0995506	Nckap1	0.173006	1.00196		0.86477	0.0827158	Ccar1	-0.209611	1.08241
0.831363	0.0895386	Tiprl	-0.26645	1.04799		1.10095	0.108655	Itgav	0.13875	0.963949		0.748308	0.0997495	Fdft1	-0.418295	1.00109		1.23001	0.0828209	Txn	0.298666	1.08186
1.18894	0.0897359	Bcar1	0.249676	1.04703		1.16841	0.108779	Pfn2	0.224544	0.963456		1.02632	0.100084	Dync1h1	0.0374859	0.999635		1.13165	0.0829796	Hook3	0.178432	1.08103
1.09694	0.0898984	Ccdc25	0.13349	1.04625		0.864423	0.108923	Myo1e	-0.21019	0.962879		1.3246	0.100089	Leng8	0.405561	0.999612		0.863519	0.0830091	Eef1g	-0.211699	1.08087
1.07944	0.0903459	Snrpa	0.110278	1.04409		1.15591	0.109015	Capn1	0.20903	0.962513		1.21417	0.100324	Pitpna	0.27997	0.998595		1.146	0.0830549	Trip10	0.196605	1.08063
1.10299	0.0911363	Ugdh;UGDH	0.141417	1.04031		0.919641	0.109426	Strap	-0.120857	0.96088		1.07349	0.100674	Kpna3	0.102307	0.997084		1.0933	0.0830895	Tbcd	0.128684	1.08045
0.952142	0.0913253	Psmb6	-0.070751	1.03941		1.08952	0.109508	Marcks	0.123693	0.960555		1.12177	0.100924	Tardbp	0.165772	0.996005		1.24679	0.0832669	Psmg4	0.318218	1.07953
1.12812	0.09228	Gan	0.173921	1.03489		0.938479	0.109514	Gmps	-0.0916035	0.960532		1.20906	0.100959	Trappc5	0.273883	0.995856		1.14594	0.083368	Dnpep	0.196534	1.079
1.04925	0.0922835	Pcolce	0.0693568	1.03488		1.05886	0.109691	Ndufs1	0.0825054	0.95983		1.09228	0.101174		0.127346	0.99493		0.93988	0.0834159	Mcm7	-0.0894511	1.07875
1.1482	0.0924	Pkm;PKM	0.19938	1.03433		1.16208	0.109758	Mocs3	0.216705	0.959566		1.13375	0.101494	Thy1	0.181105	0.99356		1.13733	0.0842917	Diablo	0.18565	1.07422
1.1613	0.0926358	Golga1	0.215745	1.03322		0.920002	0.109982	Sumo1	-0.120291	0.958678		1.11402	0.101765	Sgpl1	0.155776	0.992403		0.880103	0.0843685	Arf4	-0.184255	1.07382
1.24449	0.0926948	Tmem50b	0.315557	1.03294		0.926428	0.110302	Ahsa1	-0.110249	0.957418		1.13913	0.101768	Zc3h14	0.187929	0.992387		1.19787	0.0844981	Slc35a2	0.260468	1.07315
1.07706	0.0928387	Arpp19	0.107098	1.03227		1.06722	0.111	Ndufb11	0.0938592	0.954678		0.855218	0.102084	Tln1	-0.225636	0.991042		1.06049	0.0845392	Acadl	0.0847369	1.07294
0.882641	0.0932874	Wdr55	-0.180101	1.03018		0.852521	0.111254	Rpl13	-0.230192	0.953683		1.03684	0.102153	Acly	0.0521954	0.990747		1.09162	0.0846199	Qdpr	0.126464	1.07253
0.972673	0.0935643	A2m	-0.0399738	1.02889		0.919534	0.111306	Smu1	-0.121025	0.953482		1.2356	0.102171	Pgk1	0.305207	0.990672		1.16277	0.0846437	Tmed4	0.217571	1.07241
1.19913	0.0943224	Nsf	0.261985	1.02539		0.960586	0.111455	Atp1b3	-0.0580135	0.952902		1.14204	0.102211	Myo1c	0.191613	0.990503		1.14086	0.0846912	Kifc1	0.190119	1.07216
1.04145	0.0944982	ZC3H15;Zc3h15	0.0585956	1.02458		0.910386	0.112232	Msn	-0.13545	0.949882		1.03563	0.102396	Ubap2l	0.0505115	0.989718		0.899938	0.0847168	Hspa8;HSPA8	-0.152102	1.07203
1.15501	0.0946583	Grpel1	0.20791	1.02384		0.850934	0.112331	Gigyf2	-0.232881	0.949499		1.12536	0.102401	Ndufb8	0.170381	0.989695		1.07391	0.0847591	Agpat4	0.10288	1.07181
0.905363	0.095131	Snx12	-0.143431	1.02168		0.929739	0.112566	Hmgn2	-0.105103	0.948592		1.08504	0.10244	LSM2;Lsm2	0.117751	0.989532		1.14204	0.0850221	Tbc1d2b	0.191614	1.07047
1.08403	0.09527	Baz1b	0.11641	1.02104		1.04419	0.112894	Por	0.0623892	0.947329		1.07056	0.102584	Por	0.0983642	0.98892		0.897779	0.0850362	Gdi2	-0.155567	1.0704
0.862038	0.095317	Col6a2	-0.214177	1.02083		1.13088	0.11326	Erf	0.17745	0.945922		1.09509	0.10272	Dctn1	0.131053	0.988344		1.15224	0.0850547	Rbm28	0.204447	1.0703
1.05849	0.0954992	Vti1b	0.0820016	1.02		1.16749	0.113324	Lgmn	0.223414	0.945678		1.10643	0.102888	Wdfy1	0.145907	0.987635		0.979727	0.0850963	Myh10	-0.029548	1.07009
1.13702	0.0955141	Raly	0.185258	1.01993		0.899874	0.113479	Rps11;RPS11	-0.152205	0.945086		1.09614	0.103795	Psmd9	0.132427	0.983825		1.1915	0.0851272	Myh6	0.252774	1.06993
1.13279	0.0956069	Abcd1	0.179878	1.01951		0.942118	0.113519	Hdgf	-0.0860197	0.944931		0.842329	0.104459	Prkar2a	-0.247544	0.981054		0.851603	0.0853443	Letm1	-0.231747	1.06883
1.04829	0.0956087					1.06593	0.113549	Myadm	0.0921092	0.944815		1.1812	0.104689	Pcbp2	0.24025	0.980098		1.26939	0.0856566	Mepce	0.344141	1.06724
0.979374	0.0961821	Clta	-0.0300676	1.01691		1.06775	0.113549	Reep5	0.0945737	0.944815		1.11332	0.10469	Spg20	0.154872	0.980094		1.10704	0.0858062	Ap2a1	0.146704	1.06648
1.10799	0.0962896	Pdxk	0.147945	1.01642		0.916865	0.114125	Rpl9	-0.125219	0.942621		1.14532	0.104781	Dnmbp	0.195745	0.979719		1.20848	0.085939	Tm9sf2	0.273197	1.06581
1.23326	0.096408	Abcf2	0.302477	1.01589		1.18832	0.114246	Ssr3	0.248924	0.942159		0.85277	0.104911	Fh	-0.229771	0.97918		0.893901	0.0860794	Nars	-0.161813	1.0651
1.05338	0.0973193	Safb	0.0750306	1.0118		1.05285	0.114312	Camk2d	0.0742953	0.941908		1.12478	0.105072	Gstm1	0.169648	0.978511		0.812419	0.086195	Arhgdib	-0.299704	1.06452
0.774379	0.0973586	Hccs	-0.368888	1.01163		0.86194	0.114769	Psmd14	-0.21434	0.940174		1.11786	0.105382	Ak2	0.160733	0.977232		1.06666	0.0863594	Dak	0.093107	1.06369
0.887014	0.0974664	Vac14	-0.172972	1.01115		1.03987	0.114977	Ube2k	0.0564065	0.939391		1.03779	0.105526	Ovca2	0.0535138	0.976641		1.13951	0.0867025	Vbp1	0.188414	1.06197
0.933008	0.0976556	Dynlt1	-0.100038	1.0103		1.15407	0.114996	Ncln	0.206727	0.939316		0.942733	0.105652	Rpl24	-0.0850793	0.976121		1.22703	0.0867187	Tarsl2	0.295165	1.06189
1.11692	0.0977975	Csk	0.159522	1.00967		0.886351	0.115086	Parp2	-0.174049	0.938977		1.07899	0.105732	Tmpo	0.109683	0.975792		1.23638	0.086807	Lgalsl	0.306119	1.06145
1.18376	0.0979132	Acot7	0.243379	1.00916		1.11597	0.115108	Psph	0.158292	0.938893		0.918429	0.105771	Cacybp	-0.122759	0.975635		0.826949	0.0869645	Hmga2	-0.274129	1.06066
1.13532	0.0982307	Park7;PARK7	0.183096	1.00775		1.11369	0.115154	Ppap2a	0.15535	0.938722		1.04605	0.105903	Tnpo1	0.0649571	0.975091		1.09692	0.087017	Rab8a	0.133454	1.0604
1.18392	0.0982608	Ppp3ca	0.243574	1.00762		1.10492	0.115794	Atp5o	0.143936	0.936316		1.11318	0.106355	Ndrg3	0.154689	0.973242		0.886196	0.0870382	Prim1	-0.174302	1.06029
0.875431	0.0983604	Anxa2;ANXA2	-0.191935	1.00718		1.06121	0.116128	Hyou1	0.085712	0.935063		1.1022	0.10641	Ppp6r3	0.140392	0.973016		1.13359	0.0870401	Pfn1	0.180902	1.06028
0.753503	0.0983631	HIST1H2BL;Hist1h2bp;Hist1h2bk;Hist1h2bb;Hist1h2bf;Hist3h2ba;HIST3H2BB;Hist3h2bb;HIST1H2BA;Hist1h2ba	-0.408315	1.00717		1.11855	0.117086	Ptrf	0.161629	0.931495		1.04143	0.106439					1.19666	0.087066	Thoc6	0.259012	1.06015
0.932816	0.0983668	Bub3	-0.100336	1.00715		1.18539	0.117438	Crkl	0.245363	0.930192		1.06954	0.106908	Igf2bp3	0.0969938	0.970989		1.18073	0.0871724	Bag6;BAG6	0.239679	1.05962
1.16437	0.0984302	Psat1	0.219556	1.00687		0.926158	0.117552	Khdrbs1	-0.11067	0.929769		1.13767	0.106959	Cbr2	0.186077	0.970783		1.18029	0.0872713	Surf4	0.239144	1.05913
0.89851	0.098543	Zc3hc1	-0.154394	1.00637		0.927944	0.11791	Rbm39	-0.10789	0.928449		0.926483	0.106962	Sh3bgrl3	-0.110164	0.97077		1.3792	0.0874383	Hspe1	0.463834	1.0583
0.81811	0.0986399	Tmem109	-0.289634	1.00595		1.08275	0.117933	Stat5b;Stat5a	0.114704	0.928365		1.11696	0.107	Nab2	0.159578	0.970616		1.04649	0.08761	Ddx1	0.0655621	1.05745
1.05557	0.0986758	Tmed9	0.0780195	1.00579		1.0689	0.117988	Gnao1	0.0961243	0.928161		1.12634	0.107004	Tmem176a	0.171642	0.970598		0.917318	0.0876822	Gls	-0.124506	1.05709
1.2658	0.0987462	Map4k4	0.340054	1.00548		1.1027	0.118027	Tmpo	0.141046	0.928019		1.09278	0.107417	Hist1h1e	0.128	0.968929		0.941843	0.0879159	Nxf1	-0.0864413	1.05593
0.779815	0.0989266	Lrpap1	-0.358797	1.00469		1.0677	0.118043	Ctnnd1	0.0945002	0.927959		1.0897	0.107469	Egfr;EGFR	0.123928	0.968715		0.832103	0.0879365	Psme3	-0.265167	1.05583
1.07117	0.099094	Rps14;RPS14A;RPS14B;RPS14C	0.0991881	1.00395		1.19967	0.118177	Slirp	0.262636	0.927466		1.14711	0.107848	Hspa8;HSPA8	0.198008	0.967186		0.855954	0.0881357	Gtpbp4	-0.224395	1.05485
0.906627	0.0998248	Cav1	-0.141419	1.00076		1.12915	0.118773	Mogs	0.175236	0.925283		0.831207	0.107857	Clybl;CLYBL	-0.266721	0.967152		0.796485	0.0881444	Kpna4	-0.32828	1.05481
1.09739	0.0998835	Polr1c	0.134078	1.00051		0.946597	0.118909	Mrps22	-0.0791776	0.924785		1.08868	0.108264	Ergic1	0.122577	0.965517		1.13986	0.0882516	Eif3g;EIF3G	0.188863	1.05428
1.04873	0.100207	Ecm29	0.068647	0.999101		0.941904	0.119558	Eif3j1;Eif3j2	-0.0863488	0.922421		1.4201	0.10833	Metap2	0.505988	0.965252		1.20736	0.088375	Rad23a	0.271855	1.05367
0.928866	0.100215	Capn2	-0.106457	0.999066		1.11863	0.119676	Cox7c	0.161736	0.921993		1.12002	0.108353					0.891889	0.0884233	Hells	-0.165064	1.05343
1.045	0.100636	Stip1	0.0635047	0.997248		1.07167	0.120206	Pgp	0.0998586	0.920073		0.901662	0.108462	Txnrd1	-0.149341	0.964723		1.08358	0.088537	Sun2	0.115801	1.05288
0.839099	0.100639	Lxn	-0.253087	0.997234		0.878451	0.120231	Hspa4l	-0.186966	0.919984		0.933869	0.108586	Cox7b	-0.0987076	0.964227		0.908407	0.088653	Msh2	-0.13859	1.05231
1.12595	0.100706	Alyref;Alyref2	0.171149	0.996945		1.08275	0.120514	Acaa1a	0.114696	0.918964		1.07767	0.108591	Psmc1;Rpt2	0.107912	0.964207		0.936318	0.0886603	Psmd10	-0.0949287	1.05227
1.15979	0.10071	Akr1b1	0.213863	0.996927		1.08144	0.120908	Tubb4b;Tubb4a	0.112954	0.917546		1.11787	0.10865	Tor1aip2	0.160757	0.96397		1.21641	0.0887156	Cd3eap	0.282628	1.052
1.08506	0.100916	Pip5k1a;PIP5K1A	0.117781	0.996042		0.944234	0.121203	Rps5	-0.0827832	0.916485		1.20195	0.108821	Pgm2	0.265379	0.963288		1.08654	0.0887396	Cndp2	0.119747	1.05188
1.11635	0.101133	Tjp1	0.158784	0.995107		0.947755	0.122005	Cct3	-0.0774134	0.913624		1.29312	0.108905	Etf1	0.370859	0.962953		0.874336	0.0887591	Psmc1;Rpt2	-0.193741	1.05179
0.7682	0.101144	Acbd3	-0.380446	0.99506		0.877026	0.122025	Rpl6	-0.189308	0.913551		1.0926	0.109101	Ddx1	0.127769	0.96217		0.924451	0.0888395	Anxa4	-0.113331	1.05139
1.14539	0.101272	Vangl1	0.195833	0.994509		0.833031	0.122695	Mark2;Mark3;Mark1	-0.263558	0.911172		1.13831	0.109339	Stt3b;STT3B	0.186897	0.961224		0.882466	0.0892564	Pbdc1	-0.180388	1.04936
1.07391	0.101849	Zzef1	0.102869	0.992042		1.05638	0.123264	Immt	0.079125	0.909165		1.0879	0.109378	Cul4a	0.121549	0.961069		1.12303	0.0893951	Rps21	0.167397	1.04869
1.12156	0.101976	Hadhb	0.165501	0.991501		1.10832	0.123838	Ndufa10	0.148371	0.907145		1.22261	0.10943	Rbm10	0.289959	0.960863		1.35352	0.0895225	Eif1;Eif1b	0.43672	1.04807
1.15085	0.10209	Dars	0.202697	0.991018		0.944621	0.124352	Hdac2	-0.0821929	0.905346		1.18756	0.109459	Sec11a	0.247999	0.960748		1.15383	0.0895574	Cox7b	0.206432	1.0479
1.13449	0.102236	Lonp1	0.182042	0.990396		1.07272	0.124817	Nptn	0.101276	0.903728		1.05493	0.1098	Ilf3	0.0771518	0.959397		1.16798	0.0896736	Tmem214	0.224013	1.04734
0.789029	0.102315	Eml3	-0.341849	0.990059		0.881501	0.124834	Rpl35	-0.181965	0.903668		1.27665	0.109844	Lancl2	0.352362	0.959223		0.830652	0.0897952	Rpl4	-0.267684	1.04675
0.887592	0.102492	Ahcyl1;Ahcyl2	-0.172031	0.989308		1.0548	0.125039	Lonp2	0.0769642	0.902953		1.22975	0.110027	Smarcc2	0.298362	0.9585		0.888402	0.0898938	Hspa9	-0.170716	1.04627
1.07486	0.102565	Snx2	0.104151	0.989001		1.05373	0.125082	Reep3	0.0754987	0.902805		1.11686	0.110051	Fcf1	0.159443	0.958407		0.83562	0.0900962	Naa15	-0.259082	1.04529
1.10792	0.102588	Mars	0.147852	0.988905		1.31036	0.125475	Chmp4b	0.389967	0.901442		1.06298	0.110192	Ppap2b	0.0881102	0.957849		0.893342	0.0903223	Rpl35a	-0.162715	1.0442
1.18752	0.102877	Sec62	0.247957	0.987683		1.29377	0.126207	Eif4h	0.371577	0.898915		1.08559	0.110306	Prpf8	0.118479	0.9574		0.900694	0.090481	Atp6v1e1;Atp6v1e2	-0.150891	1.04344
1.18983	0.102906	Tmed4	0.250751	0.987558		0.939382	0.126208	Hspd1	-0.0902161	0.898912		1.13641	0.110356	Bin1	0.184481	0.957206		1.05291	0.0907445	Atp6v1a	0.0743836	1.04218
0.917482	0.102999	Vcpip1	-0.124249	0.987168		0.881325	0.12631	Rpl3	-0.182254	0.898563		1.08516	0.110404	Hypk	0.117912	0.957015		1.17718	0.0908952	Sumo2;Sumo3	0.235334	1.04146
1.15121	0.103043	Ak3	0.203157	0.986981		1.12952	0.126564	Ppia	0.175708	0.89769		1.21205	0.110429	Cdh2	0.277444	0.956918		1.0968	0.091392	Rprd1b	0.133299	1.03909
1.18802	0.103091	Hint1	0.248563	0.986781		1.11083	0.127093	Pgm3	0.151644	0.895877		0.827698	0.110969	Umps	-0.272824	0.954799		1.09859	0.0914428	Gnl1	0.135659	1.03885
1.13239	0.10322	Mgst1	0.179375	0.986237		1.22109	0.127375	Txn	0.288167	0.894916		1.11489	0.111121	Sfxn1	0.156907	0.954203		1.09888	0.0914436	Sec23a	0.136039	1.03885
0.922628	0.103336	Ndufa7	-0.116179	0.985749		1.13133	0.12747	Appl2;Appl1	0.178016	0.894593		1.20052	0.111416	Tfrc	0.263661	0.953053		0.828812	0.0914737	Eif2s2	-0.270883	1.0387
1.12316	0.1034	Rbm19	0.167569	0.985478		1.06744	0.12756	Rap1a	0.0941491	0.894284		1.15611	0.111775	Abhd16a;ABHD16A	0.20928	0.951654		0.965857	0.0917169	Prpf4b	-0.0501186	1.03755
0.922769	0.103546	Cct6a	-0.115959	0.984868		1.10782	0.1276	Blmh	0.147726	0.894149		1.10039	0.112212	Srsf6	0.138021	0.949962		0.963092	0.0918269	Nolc1	-0.0542549	1.03703
0.92915	0.103978	Pelo	-0.106016	0.983057		0.928674	0.129031	Wdhd1	-0.106757	0.889305		0.894443	0.11224	Txn	-0.160938	0.949852		1.1812	0.092049	Acsf2	0.240252	1.03598
1.16665	0.10421	Hexim1	0.222377	0.98209		1.12463	0.129219	Ptpn11	0.169446	0.888675		1.26862	0.112274	Add3	0.343255	0.94972		1.10932	0.0920681	Carm1	0.149681	1.03589
1.1107	0.104735	Aqr	0.151464	0.979906		0.946286	0.12924	Psma1	-0.079652	0.888602		1.11485	0.112547	Trnt1	0.156845	0.948668		1.14631	0.0920762	Apeh	0.196996	1.03585
1.03237	0.104781	Rala	0.0459626	0.979717		1.12233	0.130103	Rab4b;Rab4a	0.166499	0.885714		1.19631	0.112659	Ddx56	0.258592	0.948234		0.946473	0.0920771	Scarb2	-0.0793674	1.03585
1.13268	0.104941	Itpa	0.179746	0.979056		1.06783	0.130107	Alcam	0.0946863	0.885701		1.33186	0.113151	Pgd	0.413448	0.94634		0.926373	0.0921432	Dpy19l1	-0.110335	1.03554
1.07486	0.104943	Rfc3	0.104154	0.979046		1.05557	0.130532	Srp54	0.0780266	0.884283		1.0736	0.113613	Snx1;SNX1	0.102456	0.944572		1.28273	0.0922741	Triobp	0.359213	1.03492
1.1182	0.104995	Trap1	0.161181	0.978829		1.10776	0.130568	Gale	0.147652	0.884163		1.10532	0.113798	Ndufs3	0.144458	0.943865		1.26191	0.0923606	Lbh;LBH	0.335606	1.03451
1.08532	0.105042	Cdc123	0.118114	0.978636		1.05526	0.130845	Ppp1r2	0.0776046	0.883242		1.3263	0.114018	Psmd11	0.407402	0.943027		1.16645	0.092485	Cnpy4	0.222128	1.03393
1.39663	0.105204	Dync1i2	0.481954	0.977967		0.965083	0.131478	Ehd1	-0.0512745	0.881145		1.06702	0.114094	Adprh	0.0935906	0.942738		1.1724	0.092538	Kdelc1	0.229466	1.03368
1.11795	0.105237	Eprs	0.160854	0.977831		1.39615	0.131892	Cpsf1	0.48145	0.879782		0.915421	0.114256	Crocc	-0.127492	0.94212		0.865185	0.0925761	Basp1	-0.208919	1.0335
1.0955	0.105452	Psmd1	0.131594	0.976944		0.940858	0.13195	Ifitm3	-0.0879514	0.879592		1.1765	0.114382	Glrx5	0.234499	0.941644		0.720977	0.0929112	Brox	-0.471974	1.03193
1.12039	0.105471	Vps36	0.163997	0.976867		0.972683	0.132197	Myof	-0.0399588	0.878779		1.07497	0.114516	Erp44	0.104301	0.941133		1.20618	0.0930472	Myl12b;Myl9	0.270444	1.0313
1.11459	0.106478	Gusb	0.156512	0.972738		1.20549	0.132537	Hint1	0.269625	0.877663		1.17469	0.1148	Raver1	0.232277	0.940058		0.939308	0.0931172	Ipo11	-0.0903303	1.03097
1.15108	0.106546	Slc25a12	0.202994	0.972463		1.05605	0.133086	RAD21;Rad21	0.0786822	0.875867		1.21989	0.115972	Pgam1	0.286752	0.935646		1.24871	0.0933862	Chchd6	0.320443	1.02972
0.920156	0.106688	Ephx1	-0.12005	0.971886		1.16995	0.133246	Ndufs5	0.226443	0.875344		0.823037	0.116109	Anxa11	-0.280971	0.935133		1.06439	0.0937352	Slc35f6	0.0900256	1.0281
0.95851	0.106786	Pls3	-0.0611348	0.971487		0.970526	0.133528	Mapre1	-0.0431617	0.874429		0.938886	0.116226	Api5	-0.0909785	0.934697		1.13576	0.09388	Eif2ak2	0.183664	1.02743
1.08511	0.107067	Psmc2	0.117844	0.970346		1.2679	0.1341	Npc2	0.342439	0.872571		1.05617	0.116337	Tmem165	0.078847	0.934282		1.10668	0.0944118	Uqcrc1	0.146241	1.02497
1.07999	0.107108	Camk2d	0.111015	0.970177		1.11954	0.134375	Nsfl1c	0.162909	0.871681		1.24326	0.116475	Rpl14	0.314128	0.933769		1.09289	0.0944252	Ssr1	0.128154	1.02491
0.923178	0.107126		-0.11532	0.970104		0.919453	0.134377	Atp5g1;Atp5g3;Atp5g2	-0.121153	0.871674		1.16795	0.116664	Prcp	0.223978	0.933063		1.09935	0.094503	Cyb5a	0.136656	1.02455
0.970325	0.107201	Ddx21	-0.0434603	0.969801		0.89278	0.135656	JAGN1;Jagn1	-0.163624	0.86756		1.06432	0.11753	Cdc42bpa	0.0899374	0.929852		1.08591	0.0945031	Mrps26	0.118906	1.02455
1.08403	0.107671	Psmd12	0.116408	0.967903		0.963223	0.135758	Snrnp200	-0.054058	0.867235		1.19714	0.117678	Psmc6	0.259587	0.929306		1.1137	0.0945381	Pgm3	0.155358	1.02439
0.825433	0.107778	Smarcc1	-0.276776	0.96747		0.892636	0.136546	Fcf1	-0.163855	0.864721		1.09919	0.117929					1.07164	0.094693	Myadm	0.0998159	1.02368
1.25167	0.107841	Tax1bp3	0.323851	0.967215		0.952289	0.13694	Thrap3	-0.0705283	0.863468		1.07384	0.11818	Lage3	0.102776	0.927455		0.956279	0.094712	Kif5b	-0.0644963	1.0236
0.866938	0.107931	Lmnb1	-0.206	0.966855		0.958458	0.136986	Eif5a;Eif5a2	-0.0612127	0.863323		1.14395	0.118352	Thumpd1	0.194029	0.926825		1.20902	0.0947342	Sorbs1	0.273833	1.02349
1.12174	0.107953	Gda	0.165735	0.966764		0.830359	0.137405	Tomm70a	-0.268193	0.861999		1.07768	0.118393	Ola1	0.107923	0.926676		1.12364	0.0947593	Fkbp7	0.168177	1.02338
0.894084	0.108078	H1f0	-0.161518	0.966261		0.939578	0.137889	Igf2bp3	-0.0899152	0.860469		1.14083	0.118528	Cyc1	0.190086	0.926177		0.937056	0.0947655	Eif3c	-0.0937928	1.02335
1.07173	0.108522	Dnajc3;DNAJC3	0.0999381	0.964482		0.949583	0.138604	Dclk1	-0.0746342	0.858223		0.936321	0.118595	Arpc3	-0.0949245	0.925934		1.15787	0.0951928	Ppia	0.211473	1.0214
0.947772	0.109364	Cltb	-0.0773881	0.961124		1.11887	0.13885	Eci2;Eci3	0.162045	0.857455		0.872301	0.118694	Lmnb1	-0.197103	0.92557		1.34005	0.0952504	Txndc5	0.422286	1.02113
1.05821	0.109605	Por	0.0816312	0.96017		0.925378	0.138993	Xpo1	-0.111885	0.857006		1.04564	0.11906	Pip5k1a;PIP5K1A	0.0643821	0.924233		0.799571	0.0961159	Tomm70a	-0.322702	1.0172
1.07074	0.109666	Hist1h1c	0.0986108	0.959928		0.942893	0.139248	Acsl4	-0.0848344	0.856212		1.13961	0.11943	Rbbp4	0.188538	0.922888		1.34325	0.0962142	Rragc	0.425729	1.01676
1.09009	0.10977	Pank4	0.124443	0.959516		1.02797	0.139366	Adh5	0.039798	0.855845		0.937744	0.119466	Tmed3	-0.0927344	0.922755		1.12437	0.0968096	Tmpo	0.169117	1.01408
1.05663	0.109843	Ap3d1	0.0794736	0.959227		1.09545	0.139565	Fhl3	0.13153	0.855225		1.05477	0.119653	Nelfe	0.0769313	0.922076		0.870163	0.0969157	Prune2	-0.200643	1.01361
1.12263	0.110167	Chmp1a	0.166881	0.957949		0.974707	0.139594	Rpl23	-0.0369599	0.855134		1.14019	0.119712	Prim2	0.189277	0.921863		1.35072	0.0969413	Abhd14b	0.433728	1.01349
1.02779	0.110192	Oxsr1	0.0395416	0.95785		1.18121	0.139675	Chtop	0.240264	0.854881		1.19411	0.119861	Plxnb2	0.255934	0.921323		1.1242	0.0970829	Uba6	0.168893	1.01286
1.0638	0.110194	Rpa1	0.0892303	0.957843		1.07316	0.139775	Pdcd6	0.101866	0.854571		1.1374	0.119902	Atp5l	0.185743	0.921174		1.13944	0.0971783	Ap3s1	0.188322	1.01243
1.13601	0.110583	Bag3	0.183972	0.95631		0.933188	0.139791	Rps3	-0.0997604	0.854522		1.24746	0.120068	Hint1	0.31899	0.920573		0.910319	0.0972571	A2m	-0.135556	1.01208
1.10398	0.110661	Sh3pxd2b	0.142711	0.956004		1.10063	0.13984	Eif3g;EIF3G	0.138324	0.854369		1.19077	0.12011	Tmf1	0.25189	0.920422		1.12627	0.0973255	Snx1;SNX1	0.171557	1.01177
1.13748	0.11113	Zc3h13	0.185844	0.954167		0.88638	0.139941	Polr2d	-0.174003	0.854056		1.06512	0.120201	Denr	0.0910209	0.920093		0.922055	0.0973618	Rps3	-0.117076	1.01161
1.12447	0.111333	Hddc2	0.169242	0.953376		1.10826	0.140253	Sub1	0.148294	0.853089		1.11019	0.120221	Rplp2	0.15081	0.920019		1.18647	0.0974143	Hnrnph2	0.246674	1.01138
0.867531	0.111588	Sccpdh	-0.205012	0.952382		1.07231	0.141345	Dad1	0.100725	0.84972		1.1187	0.120265	Cmpk1	0.161822	0.919861		1.31097	0.0975597	Kdm3a	0.39064	1.01073
1.07182	0.111608	Pcbp1	0.100069	0.952306		1.07714	0.141862	Pfdn2	0.10721	0.848133		1.10883	0.120451	Slc29a1	0.149033	0.91919		1.16738	0.0976229	Dnajc8	0.223271	1.01045
0.930723	0.112186	Tp53rk	-0.103576	0.950063		1.08862	0.141952	Sco2	0.122503	0.847857		1.21817	0.120595	Rpl10a	0.284721	0.91867		0.892931	0.0976293	Rps11;RPS11	-0.16338	1.01042
1.09496	0.112351	Nip7	0.130884	0.949422		0.964254	0.14266	Mthfd1l	-0.0525147	0.845699		1.10458	0.120726	Ugp2	0.143497	0.918199		1.13448	0.0977045	Gla	0.182035	1.01009
1.10608	0.112413	Polr2e	0.145454	0.949185		0.93081	0.142706	Ptges3	-0.103442	0.845557		1.0736	0.120931	Atp1b3	0.102456	0.917463		0.822707	0.0978238	Btf3l4	-0.281549	1.00956
0.853556	0.112418	Nop2	-0.228443	0.949164		1.05034	0.143028	Arf6	0.0708581	0.844578		1.25458	0.121241	Trip12	0.327207	0.91635		1.37231	0.0978373	Park7;PARK7	0.456606	1.0095
0.916532	0.112418	Chmp2a	-0.125742	0.949164		1.15506	0.143174	Fkbp11	0.207971	0.844135		1.07098	0.121329	Pcbp1	0.0989339	0.916034		1.13736	0.097867	Smpd2	0.185691	1.00936
1.29291	0.112606	Pgd	0.370619	0.948438		0.795648	0.144384	Chd4	-0.329798	0.840482		1.10488	0.121839	Dld	0.143886	0.914213		0.952105	0.0981382	Prmt1	-0.0708071	1.00816
1.32751	0.112798		0.408727	0.947699		0.936625	0.144412	Rpl15	-0.0944559	0.840396		1.11162	0.122365	Rpl28	0.152665	0.912342		0.956168	0.098829	Exoc5	-0.0646643	1.00512
1.16932	0.112925	Snrnp200	0.225664	0.947208		0.964093	0.144564	Rnh1	-0.0527554	0.839939		1.05274	0.122621	Ythdf3;YTHDF3	0.0741429	0.911436		1.13963	0.0988491	Abcb1b;Abcb9;Abcb1a;Abcb4;ABCB4	0.18856	1.00503
0.907723	0.113291	Rpl10a	-0.139676	0.945806		1.08946	0.144911	RABA1E;Rab25;RABA2B;RABA2D;RABA2C;RABA1I;RABA1H	0.123611	0.838897		1.13405	0.122738	Ppp1ca	0.181481	0.911023		1.19931	0.0988617	Esyt2	0.262206	1.00497
0.840129	0.11332	Sar1a	-0.251318	0.945693		1.08793	0.145322	Vac14	0.121589	0.837667		1.22193	0.122969	Rab3gap2	0.289162	0.910204		1.13853	0.0989962	Kank2	0.187167	1.00438
1.05582	0.113324	Hnrnpk	0.0783589	0.945679		1.14786	0.145347	mt-Co3	0.198947	0.837593		0.763262	0.123015	Pura	-0.389749	0.910043		1.16604	0.0993745	Rabep2	0.221612	1.00273
1.17582	0.113518	Mogs	0.233662	0.944937		0.94168	0.145884	Psmd2	-0.0866905	0.835992		1.15948	0.123592	Decr1	0.213482	0.908008		1.23582	0.0993891	Lsm1	0.305466	1.00266
1.17946	0.113653	Smek1	0.238126	0.944419		0.970282	0.14591	Metap1	-0.0435236	0.835915		1.12878	0.12361	Myl12b;Myl9	0.174766	0.907948		1.15577	0.0994245	Pkd2	0.208849	1.00251
1.15912	0.114229	Drg2	0.213026	0.942224		1.11324	0.145979	Dnajc5	0.154769	0.835709		1.21637	0.123714	Kct2	0.282587	0.907581		1.06341	0.0994737	Prpsap1	0.0887026	1.00229
0.946153	0.114329	Flnc	-0.0798553	0.941842		1.3095	0.146036	Crip1	0.389019	0.835541		1.15745	0.123736	Serf2;Serf1	0.210955	0.907503		1.13218	0.0995342	Atp6v1b2	0.179108	1.00203
1.14968	0.114395	Ppp2cb;Ppp2ca	0.201236	0.941594		1.05464	0.146848	Idh1	0.0767507	0.833133		1.17374	0.125271	Ilk	0.231111	0.902149		1.136	0.0998812	Etv6	0.183962	1.00052
0.875167	0.114569	Ywhag	-0.192369	0.940933		1.06703	0.14733	Atp13a1	0.0935941	0.831709		0.879939	0.125328	Lgmn	-0.184525	0.901951		0.863442	0.0998919	Cd82	-0.211828	1.00047
1.17127	0.115274	Slk	0.22807	0.93827		1.13809	0.148362	Nampt	0.186611	0.828678		1.11366	0.125446	Tomm34	0.155304	0.901543		1.10894	0.100124	Minpp1	0.149176	0.999461
1.054	0.115384	Aldoa	0.0758681	0.937855		0.89764	0.150124	Ormdl1	-0.155791	0.82355		1.10849	0.125614	Srsf2	0.148592	0.900961		1.07809	0.100127	Gart	0.108474	0.999449
1.08562	0.115736	Eif4a1	0.118518	0.936531		0.863958	0.150311	Ormdl2	-0.210968	0.823009		1.07471	0.12579	Cd82	0.103941	0.900355		1.30392	0.10019	Alyref;Alyref2	0.382851	0.999177
1.19216	0.115936	Sart3	0.253579	0.93578		1.07783	0.150648	Gmppa	0.108132	0.822036		1.05113	0.125964	Vti1b	0.0719376	0.899754		0.913994	0.100299	Eif5b	-0.129743	0.998704
0.807541	0.116069	Nfs1	-0.308392	0.935285		1.11414	0.151071	Ufl1	0.155928	0.820819		1.03332	0.126021	Adi1	0.0472915	0.899557		1.08984	0.100713	Enoph1	0.124115	0.996915
0.903085	0.116249	Surf6	-0.147066	0.93461		1.17494	0.1525	Stim2	0.232582	0.816729		0.897309	0.1262	Nudcd2	-0.156323	0.898942		1.23867	0.101148	Wdfy1	0.308796	0.995042
1.18124	0.116329	Cmpk1	0.240296	0.934313		1.17863	0.152891	Lamp1	0.237106	0.815619		0.916112	0.126237	Hspa9	-0.126403	0.898813		1.13589	0.101192	Arih1;ARIH1	0.183825	0.994852
1.12958	0.116522	Sfpq	0.175792	0.933591		0.946838	0.152953	Tmem119	-0.0788102	0.815442		1.08615	0.126494	Hspg2	0.119217	0.89793		0.903864	0.101648	Hnrnpu	-0.145822	0.992899
1.07276	0.116685	Ckap4	0.101331	0.932984		0.930965	0.153976	Cdc37	-0.103201	0.812547		1.13188	0.126519	Sh3gl3	0.178719	0.897845		1.05097	0.101842	Snrpd1	0.0717158	0.992073
0.929835	0.117023	Akr1b7	-0.104953	0.93173		1.19142	0.15454	Arpin	0.252681	0.81096		1.12313	0.126827	Prpsap1	0.167531	0.896787		1.20549	0.101909	Wasf2	0.269621	0.991787
1.09476	0.117137	Ggta1	0.130609	0.931305		0.941341	0.15456	Eif1ax;Eif1a	-0.0872109	0.810903		0.855799	0.126855	Esyt2	-0.224656	0.896693		1.19998	0.102064	Alg2	0.26301	0.991129
1.06984	0.117181	Coq9	0.0973946	0.931142		0.874203	0.155266	Rps9	-0.19396	0.808924		1.15783	0.127328	Ahsa1	0.21142	0.895075		1.17548	0.102116	Rprd2	0.233246	0.990905
1.09864	0.117261	Epm2aip1	0.135725	0.930845		0.918138	0.155368	Pfkp	-0.123216	0.808639		1.10984	0.127411	Ddx39b	0.150355	0.894794		0.934602	0.102549	Psmd3	-0.0975759	0.989067
0.911934	0.117326	Smchd1	-0.132999	0.930605		0.907914	0.155489	Ybx1	-0.139372	0.808301		0.911631	0.127435	Rpsa	-0.133477	0.894713		1.03587	0.102837	Hk1	0.0508375	0.987852
1.10032	0.117374	Bax	0.137926	0.930429		0.93456	0.155513	Srp68	-0.097641	0.808234		0.947668	0.127686	Hpcal1;Ncald;Hpca;HPCA	-0.0775469	0.893855		0.9429	0.102845	Rpl15	-0.0848236	0.987816
1.16217	0.11744	Top2b	0.216826	0.930185		1.08442	0.15573	Ndufv1	0.116922	0.807627		1.22082	0.128169	Tbca	0.287853	0.892218		0.884154	0.102909	Spg20	-0.177631	0.987546
0.915208	0.117636	Agps	-0.127828	0.929462		1.04841	0.155962	Pitpnb	0.0682086	0.806982		1.07589	0.129226	Ddx50	0.10553	0.888649		1.13572	0.102922	Atxn2l	0.183606	0.987491
1.09054	0.117748	Mtdh	0.125046	0.929045		1.09832	0.156406	Bsg	0.135301	0.805746		1.2092	0.129474	Smc1a	0.274052	0.887819		0.941318	0.103111	Prkra	-0.0872459	0.986693
1.05967	0.118518	Gnl1	0.0836211	0.926216		0.893094	0.156534	Tmx1	-0.163116	0.80539		1.16575	0.129663	Rnf20	0.221262	0.887184		1.1765	0.103167	Prdx6	0.234504	0.98646
1.25839	0.118831	Add3	0.331585	0.925072		0.828252	0.156624	Tmsb4x	-0.271859	0.805143		1.04144	0.12969	Map2k1	0.0585746	0.887094		1.12297	0.103372	Rab4b;Rab4a	0.167315	0.985599
1.14829	0.118964	Atic	0.199484	0.924586		1.14522	0.156648	Adam17	0.195629	0.805074		1.11392	0.130042	PA2G4;Pa2g4	0.15565	0.885917		1.29899	0.103554	Npc2	0.37739	0.984834
1.08372	0.119185					0.966919	0.156673	Cap1	-0.0485326	0.805006		1.18151	0.130084	Usp15;USP15	0.240635	0.885776		1.2099	0.103984	Plp2	0.274893	0.983035
1.11085	0.119236	Hspa8;HSPA8	0.151658	0.923591		1.13543	0.156889	Clybl;CLYBL	0.183234	0.804407		1.09078	0.130562	Rab11fip5	0.125363	0.884184		1.15987	0.104106	Ppp1r7	0.213965	0.982524
1.113	0.119385	Map1a	0.154459	0.923049		0.936341	0.157424	Pnn	-0.0948939	0.802928		0.918039	0.130583	Snx12	-0.123372	0.884113		0.856411	0.10413	Fam114a1	-0.223625	0.982425
0.853419	0.119542	Bgn;BGN	-0.228674	0.922478		0.929107	0.157553	Fam103a1	-0.106083	0.802573		1.07787	0.13126	Vwa5a	0.108181	0.881869		1.15794	0.10415	Nup88	0.211559	0.982341
1.15287	0.11979	Gnai3	0.205224	0.921579		1.17572	0.158259	Bola1	0.233545	0.800632		1.10196	0.131289	Stk10	0.140076	0.881771		1.11321	0.104158	Ndufa10	0.154729	0.982307
0.941208	0.119884	Tomm40	-0.087415	0.921237		1.07834	0.158384	Scpep1	0.108809	0.80029		1.10891	0.131729	Cask	0.149143	0.880317		1.08407	0.104212	Psmb4	0.116459	0.982081
1.17875	0.120098	Rbm39	0.237261	0.920465		0.978301	0.158575	Api5	-0.0316499	0.799764		0.92376	0.132122	Nsun2	-0.114411	0.879026		1.07792	0.104291	Champ1	0.108246	0.981752
0.867287	0.120264	Taf6	-0.205419	0.919866		1.05995	0.158671	Prkcdbp	0.0839928	0.799502		1.15329	0.133023	Hspb11	0.20575	0.876072		1.09695	0.104598	Col6a2	0.133504	0.980476
1.14805	0.120287	Cyp51a1	0.199184	0.919782		0.79939	0.159461	Map2k1	-0.323029	0.797346		1.10018	0.133424	Mettl1	0.137741	0.874767		1.20685	0.104976	Eps15	0.271248	0.978909
1.06462	0.120346	Tmem258	0.0903336	0.91957		1.05727	0.159715	Sh3gl1	0.0803447	0.796655		1.14049	0.133613	Snrpb;Snrpn	0.189653	0.87415		1.44189	0.105208	Eny2	0.527962	0.977952
1.15107	0.120394	Xrn2	0.202971	0.919394		1.16983	0.160986	Pbx1	0.226302	0.793211		1.08795	0.134212	Poldip2	0.121608	0.872209		0.939484	0.105287	Gmps	-0.0900599	0.977626
1.06739	0.120642	Adk	0.0940868	0.918502		1.15172	0.161577	Tmed4	0.203794	0.791621		1.16734	0.134387	Ptpn9	0.223226	0.871641		1.12021	0.10595	Vcan	0.16377	0.974899
0.908609	0.120946	Psmd14	-0.138268	0.917408		0.908514	0.161779	Steap1	-0.138419	0.791078		1.08421	0.134393	Tmem258	0.116648	0.871623		0.868293	0.106194	Rpl21	-0.203747	0.973901
0.922132	0.121095	Ddx24	-0.116954	0.916875		0.79378	0.161847	Sh3gl3	-0.333189	0.790896		1.18463	0.134423	Ssr4;SSR4	0.244442	0.871527		0.930677	0.106361	Rangap1	-0.103647	0.973217
1.08722	0.121169	Taldo1	0.120638	0.91661		1.04301	0.162216	Pdlim7	0.0607557	0.789905		1.21241	0.134575	Hmox1	0.277877	0.871036		1.13042	0.106502	Hccs	0.176865	0.972641
0.976017	0.121217	Rdx	-0.035022	0.916435		1.086	0.162545	Zyx	0.119029	0.789026		1.04898	0.134829	Tpm4	0.0689819	0.870215		1.04822	0.106653	Tceb1	0.0679375	0.972026
0.731135	0.121245	Pitrm1	-0.451791	0.916337		1.09848	0.16272	Glmn	0.135515	0.788559		0.921738	0.135211	Tomm40	-0.117571	0.868987		1.04242	0.106688	Immt	0.0599405	0.971884
0.94831	0.121258	Capn1	-0.0765692	0.91629		1.1843	0.163412	Gatad2b	0.244031	0.786715		0.974188	0.135221	Ipo9	-0.0377277	0.868955		0.947587	0.107056	Rab1b	-0.0776703	0.970388
1.08248	0.121598	Ctbp1	0.114342	0.915072		1.08768	0.163496	Nutf2	0.121254	0.786492		0.929915	0.135223	Zc3h18	-0.104829	0.868951		1.11608	0.10721	Ewsr1	0.158436	0.969765
0.917136	0.121664	Capzb	-0.124793	0.914838		0.882045	0.163605	Cacybp	-0.181077	0.786204		1.11055	0.1353	Slc44a2	0.151276	0.868703		0.930379	0.107535	Psmd2	-0.104109	0.968449
1.02639	0.121965	HIST1H2BK;HIST1H2BH;Hist1h2bc;Hist2h2bb;Hist1h2bh;HIST1H2BC;HIST1H2BN;HIST1H2BD;Hist1h2bm;HIST1H2BM;HIST1H2BB;HIST2H2BE;HIST1H2BO;HIST1H2BJ;Hist2h2be	0.0375791	0.913765		1.08095	0.163629	Myg1	0.112293	0.78614		0.911997	0.135875	Gnaq	-0.132899	0.866861		1.10223	0.108181	Gnao1	0.140422	0.965848
1.07403	0.122023	Gsn	0.103029	0.913559		1.02522	0.163703	Tln1	0.0359404	0.785944		1.08315	0.136119	Seh1l	0.115232	0.86608		1.16798	0.108189	Plcb1	0.22402	0.965817
1.08848	0.12207	Ddx27	0.122311	0.913389		0.884674	0.163904	Mob4	-0.176783	0.785409		1.2434	0.136806	Ccnh	0.314295	0.863896		1.1922	0.108427	Emilin1	0.253626	0.964865
1.11471	0.12235	Tmem176a	0.156665	0.912396		1.1116	0.163985	Degs1	0.152636	0.785196		0.926265	0.137083	Letm1	-0.110503	0.863015		1.10693	0.108714	Prkar2b	0.146562	0.963714
1.10234	0.122496	Ndufs3	0.140575	0.911878		1.08208	0.164193	Diablo	0.113807	0.784646		1.09767	0.137113	Crkl	0.134449	0.862921		0.821019	0.108777	Mark2;Mark3;Mark1	-0.284512	0.963461
1.07041	0.12271	Clic1;CLIC1	0.0981622	0.911119		1.11711	0.164404	Acap2	0.159767	0.784089		1.06865	0.137131	Nr3c1	0.0957925	0.862864		0.953156	0.10879	Tsn	-0.0692156	0.963412
1.0924	0.123224	Arhgef25	0.127499	0.909305		1.01906	0.164701	Stat3	0.0272452	0.783304		1.1157	0.137332	Tpp2	0.157943	0.862228		1.19025	0.1092	Dixdc1	0.251265	0.961776
0.921051	0.123429	Rhog	-0.118647	0.908581		1.34744	0.16529	Stam2	0.430223	0.781753		1.36082	0.13759	Vcan	0.444478	0.861414		1.28812	0.109303	Asun	0.365264	0.961369
0.903438	0.123739	Abcd4	-0.146503	0.907494		1.1091	0.165486	Prcp	0.149388	0.781239		1.0857	0.137623	Col5a2	0.118625	0.861309		1.14034	0.109715	Ppp1r21	0.18946	0.959733
0.940538	0.123773	Usp39	-0.0884422	0.907375		2.0041	0.165571	Ints3	1.00296	0.781015		1.08432	0.137688	Dr1	0.116789	0.861103		1.25362	0.109785	Myl6	0.326105	0.959456
1.12319	0.123899	Ggcx	0.167604	0.906931		0.943482	0.16585	Abcf1	-0.083933	0.780283		1.12874	0.137734	Chordc1	0.174716	0.860959		1.15357	0.110085	Ndufv3	0.206109	0.958272
1.18761	0.12413	Cdh2	0.248058	0.906122		1.05868	0.165856	Prpsap1	0.0822633	0.780269		1.07632	0.137826	Ap3d1	0.106106	0.860669		0.97101	0.110338	Nedd4	-0.0424418	0.957276
0.938216	0.124209	Plod1	-0.0920084	0.905847		0.907419	0.166089	Kirrel	-0.140159	0.779658		1.1034	0.137961	Nup37	0.14195	0.860242		1.0868	0.110364	Sarnp	0.120093	0.957173
1.11853	0.124646	Pitpnm1	0.161605	0.904322		0.913598	0.166136	Rpl27	-0.130369	0.779536		1.10822	0.138195	Pex14	0.148239	0.859508		0.961146	0.110441	Rbbp7	-0.0571722	0.956868
1.03902	0.125379	Knstrn	0.0552276	0.901774		1.02228	0.166252	Osbp;OSBP	0.0317916	0.779233		1.07019	0.138233	Ppp1r8	0.0978671	0.859389		1.11534	0.110552	Atp5l	0.157479	0.956435
0.970069	0.125439	Pip5k1c	-0.0438407	0.901566		0.911397	0.166262	Psmc1;Rpt2	-0.133848	0.779208		1.19193	0.13858	Crtap	0.2533	0.858299		1.18438	0.110566	Nup98;NUP98	0.244138	0.956377
1.10496	0.125664	Epb41l3	0.144	0.900788		1.0284	0.166357	Sept7	0.0404031	0.77896		1.22939	0.13862	Glipr2	0.297946	0.858174		0.904319	0.110603	Nudc	-0.145096	0.956234
0.921226	0.125801	Rpl37a	-0.118372	0.900315		1.26894	0.166565	Map4k1	0.343623	0.778415		1.11758	0.138744	Bag3	0.16038	0.857786		1.30093	0.110663	Eef1d	0.379549	0.955998
0.891612	0.125985	Cul7	-0.165511	0.89968		1.09983	0.167225	Ndufs3	0.137284	0.776698		0.772694	0.138951	Ptcd3	-0.372031	0.85714		1.0721	0.110973	Dis3	0.100434	0.954782
1.15394	0.126066	Prkaca	0.206573	0.899404		0.921541	0.16731	Hsp90aa1	-0.11788	0.776478		1.11459	0.138981	Csk	0.156518	0.857045		1.06865	0.11102	Nomo1	0.0957832	0.954597
1.21763	0.126174	Nid1	0.28408	0.89903		0.951554	0.1677	Map4k4	-0.0716427	0.775467		1.17004	0.139346	Ppp6c	0.226557	0.855905		1.09215	0.111172	Ugp2	0.127169	0.954005
1.19245	0.127029	Cnpy3	0.253927	0.896096		1.05257	0.167716	Cops4	0.073922	0.775426		1.17653	0.13961	Acyp2	0.234532	0.855082		1.17245	0.111323	Dnaja1	0.229521	0.953416
1.14188	0.127366					0.935262	0.168619	Agps	-0.0965576	0.773095		1.27248	0.139722	Uba3	0.347638	0.854735		1.2153	0.11139	Scrn1	0.28131	0.953155
0.916639	0.127584	Ass1	-0.125575	0.894203		1.10389	0.168743	Gusb	0.142594	0.772774		1.14586	0.139914	Cwc15	0.196432	0.85414		0.912257	0.111686	Xpo1	-0.132488	0.952
1.10122	0.127607	Rpl5	0.139105	0.894125		1.25889	0.169475	Eci1	0.332148	0.770893		0.900883	0.140008	Rcn1;RCN1	-0.150589	0.853849		1.10616	0.11173	Ube2i	0.145565	0.951832
1.09813	0.127721	Nono	0.135049	0.893736		0.946284	0.169656	Thoc2	-0.0796554	0.77043		1.16553	0.140031	Ormdl3	0.220991	0.853775		0.939382	0.11178	Dync1i2	-0.0902155	0.951636
1.16737	0.127771	Armc6	0.22326	0.893568		1.06561	0.169743	Cox4i1	0.0916861	0.770208		0.804222	0.14005	Glb1	-0.314335	0.853717		1.07329	0.11234	Farsa	0.102044	0.949466
1.06133	0.127912	Atf7	0.0858678	0.893089		1.03622	0.169867	Ap1g1	0.0513351	0.769891		1.09423	0.140719	Mrps22	0.12992	0.851648		1.21661	0.112467	Hn1l	0.282864	0.948977
1.22399	0.127957	Atp2b1	0.291597	0.892936		1.0834	0.170206	Anp32b	0.115563	0.769026		1.12506	0.14095	Mri1	0.17	0.850934		0.975239	0.112547	Rab2a;Rab2b	-0.0361724	0.948666
1.04081	0.128586	Tnpo1	0.057705	0.890805		1.26337	0.170892	Apip	0.337282	0.767279		0.876476	0.141134	Arcn1	-0.190213	0.850367		1.1658	0.112563	Rnf213	0.221326	0.948606
1.10722	0.12868	Plec	0.146938	0.890488		0.918737	0.171556	Nudc	-0.122276	0.765594		1.03498	0.141207	Abhd14b	0.0496025	0.850144		1.08286	0.11275	Sf3b3	0.114844	0.947885
1.09745	0.12877	Spcs2	0.134153	0.890187		1.07029	0.171592	Comt	0.0979993	0.765504		1.22828	0.141213	Prkacb	0.296635	0.850125		1.05669	0.112875	Pfkl	0.0795546	0.947402
0.905262	0.128895	Rexo4	-0.143593	0.889765		0.943103	0.172642	Baz1b	-0.0845127	0.762854		1.13836	0.141428	Ppp1r11	0.186956	0.849464		0.964673	0.112917	Eif2s3x;Eif2s3;EIF2S3;Eif2s3y;EIF2S3L	-0.0518874	0.947239
0.901182	0.129125	Prdx5;PRDX5	-0.150109	0.88899		1.1619	0.17293	Npepl1	0.216482	0.76213		1.1893	0.141515	Rnps1	0.250111	0.849199		0.914108	0.113049	Drg1	-0.129563	0.946734
1.05914	0.129155	Ergic3	0.0828902	0.888888		0.891	0.172992	Dcun1d1;Dcun1d2	-0.166503	0.761973		1.05124	0.141537	Ube2l3	0.0720956	0.849129		1.21056	0.113498	Amdhd2	0.275676	0.94501
1.13401	0.129177	Tln1	0.181438	0.888814		0.925676	0.17317	Dcps	-0.111421	0.761527		1.09439	0.141564	Igbp1;Igbp1b	0.130125	0.849048		0.951318	0.113582	Ranbp2	-0.0720006	0.94469
0.881708	0.12925	Tpd52l2	-0.181627	0.888568		0.930695	0.174031	Pgam1	-0.103619	0.759373		1.11624	0.141594	Heatr6	0.158646	0.848954		1.37987	0.113718	Uck1	0.464533	0.944171
0.893043	0.129592	Rsl1d1	-0.163198	0.887421		0.710512	0.175617	Chordc1	-0.49307	0.755434		1.16401	0.141716	NEDD4L;Nedd4l	0.219101	0.848582		0.744756	0.113732	Sh3gl3	-0.425161	0.944118
0.892072	0.129737	Ptpn2	-0.164768	0.886937		1.04656	0.175965	Gcn1l1	0.065656	0.754573		1.09585	0.141804	Ly75	0.132051	0.848313		0.916354	0.113827	Rrp1	-0.126023	0.943755
0.748809	0.130331	Mmp14;Mmp24;Mmp15	-0.417331	0.884953		1.095	0.17671	Ppap2b	0.130926	0.752739		1.17241	0.141834	Cpt2	0.229472	0.84822		1.10597	0.113974	Fubp1	0.145311	0.943194
1.2105	0.130528	Decr1	0.275604	0.884295		1.06049	0.176847	Fam175b	0.0847369	0.752402		1.23014	0.141943	Tmem50b	0.298828	0.847886		1.12966	0.113995	Khsrp;KHSRP	0.175889	0.943116
1.11741	0.130574					1.08605	0.176904	Kpna1	0.119089	0.752261		1.10552	0.142288	Ykt6	0.144719	0.84683		0.833769	0.114264	Magoh;Magohb	-0.262281	0.942092
1.10548	0.130987	Oat	0.144668	0.882771		1.20033	0.178514	Decr2	0.263426	0.748327		0.906185	0.142687	Sf3b1	-0.142122	0.845614		1.09334	0.114437	Galk1	0.128746	0.941435
1.04684	0.131601	Pgls	0.0660346	0.88074		0.94887	0.178612	Gda	-0.075717	0.748088		1.04124	0.143022	Anxa4	0.0582995	0.844598		1.20573	0.11452	Abracl	0.269905	0.94112
0.92732	0.131965	Rab18	-0.108861	0.87954		0.950036	0.179471	Prpf19;PRPF19	-0.0739455	0.746005		1.15003	0.143187	Tecr	0.201666	0.844097		0.855045	0.114647	Igfbp7	-0.225928	0.940637
1.09501	0.131972	Fkbp9	0.13094	0.87952		0.917735	0.179553	Nudcd3	-0.123851	0.745808		1.06132	0.143472	Colgalt1	0.0858623	0.843234		1.43481	0.114775	Tjp1	0.520863	0.940153
0.929014	0.131978	Nradd	-0.106227	0.879499		0.871536	0.180613	Sec13;SEC13	-0.198368	0.743252		0.896364	0.144367	Snrpd2	-0.157843	0.840532		1.18427	0.114956	Nedd1	0.244003	0.93947
1.07182	0.132655	Nr3c1	0.100064	0.877275		0.827221	0.18064	Sdc1	-0.273655	0.743185		1.0504	0.144475	Myadm	0.0709328	0.840207		0.915845	0.115177	Prim2	-0.126825	0.938633
1.05296	0.132905	Fxr2	0.0744451	0.876459		1.0969	0.180967	Tmed2	0.133435	0.7424		0.939352	0.144534	Hspe1	-0.0902623	0.840031		0.902836	0.115319	Rps26	-0.147464	0.938098
0.943883	0.133114	Agfg1	-0.0833193	0.875777		1.07739	0.181034	Srp9	0.10754	0.74224		1.27546	0.144613		0.351017	0.839794		0.944718	0.115582	Rps20	-0.0820441	0.937109
0.943454	0.133129	Ddah1	-0.0839759	0.875726		1.25702	0.181498	Park7;PARK7	0.330003	0.741129		0.956618	0.144653	Sra1	-0.0639855	0.839672		1.08786	0.115639	Tpr	0.121487	0.936896
1.07787	0.133197	Ldha	0.108184	0.875505		1.12249	0.181527	Rabep2	0.166698	0.741058		1.18055	0.144955	Actc1;Acta1	0.239459	0.838766		0.956427	0.115656	Pitpnb	-0.0642734	0.936832
0.930947	0.133241	Prkca	-0.103229	0.875363		1.15125	0.182057	Emilin1	0.203204	0.739792		1.14632	0.14503	Prpf19;PRPF19	0.197012	0.838541		0.760445	0.116215	Map2k1	-0.395084	0.93474
1.07789	0.134203	Rrs1	0.108209	0.872238		0.948364	0.182106	Nsun2	-0.0764865	0.739676		0.875729	0.145261	Plin3	-0.191443	0.83785		1.12056	0.116244	Nsfl1c	0.164223	0.934629
1.30855	0.134406	Anxa5	0.387968	0.87158		1.04571	0.182107	Exoc4	0.0644892	0.739673		1.15998	0.145429	Fis1	0.214095	0.837347		1.12541	0.116299	Ubqln4	0.170448	0.934424
0.900335	0.134471	Nfia;Nfib	-0.151466	0.871373		1.04371	0.183574	Tmtc3	0.0617173	0.736188		1.15786	0.146009	Rpn1	0.211467	0.83562		1.0484	0.116561	Snx2	0.0681849	0.933447
0.951211	0.134493	Hm13	-0.0721623	0.871301		1.06139	0.183844	Dpysl3	0.0859525	0.73555		1.06826	0.146206	Gmps	0.0952687	0.835036		1.21236	0.116755	Acot1;Acot2;Acot6;Acot4;ACOT1;Acot5;Acot3;ACOT2	0.277821	0.932724
0.940011	0.134533	Spc25	-0.0892512	0.87117		1.12762	0.184345	Aco1	0.173283	0.734369		0.891448	0.146229	Carm1	-0.165778	0.834966		1.12631	0.116768	Csk	0.171602	0.932675
0.957824	0.134858	Adrbk1;Adrbk2	-0.062167	0.870122		0.907405	0.184702	Rrp9	-0.140181	0.733528		1.10618	0.146266	Chtop	0.14558	0.834856		0.864132	0.116786	Rpl29	-0.210676	0.932608
1.05492	0.135017	Ccdc50	0.0771396	0.869611		1.18513	0.184901	Prkar2a	0.245041	0.733061		1.13321	0.146491	Scaf1	0.180412	0.834188		0.939361	0.116837	Eif4a1	-0.0902477	0.932419
1.11979	0.135058	Myo1c	0.163225	0.869481		0.972391	0.185477	Psmc5	-0.0403923	0.731709		1.12451	0.14696	Abcf1	0.169291	0.8328		0.89559	0.117146	Cyp20a1	-0.15909	0.931273
1.20044	0.135486	Dad1	0.263566	0.868106		1.03851	0.186162	Gnb1	0.0545126	0.73011		0.955984	0.147059	Derl1	-0.0649419	0.83251		1.32519	0.117192		0.406198	0.931102
0.877733	0.135591	Ctsd	-0.188146	0.867769		1.10615	0.18624	Ide;IDE	0.145552	0.729926		0.840737	0.147118	Hif1an	-0.250273	0.832333		0.76052	0.117521	Chd4	-0.394942	0.929885
1.11385	0.136601	Ddost	0.155553	0.864545		1.10297	0.186616	Gripap1	0.141388	0.72905		1.0817	0.14731	Mp68	0.113307	0.831769		0.872413	0.117828	Akap1	-0.196916	0.92875
0.754535	0.137424	Nqo2	-0.40634	0.861939		1.21391	0.186718	Ltbp3	0.279663	0.728813		0.885833	0.147501	Ubqln1	-0.174893	0.831206		1.06583	0.117967	Sub1	0.0919801	0.928238
1.08129	0.137702	Lrrfip1	0.112749	0.861059		0.936539	0.186997	Cobll1	-0.0945896	0.728164		0.852008	0.147674	Nup214	-0.231061	0.830695		0.964471	0.118118	Sec11a	-0.0521908	0.927682
0.907027	0.13791	Pnp	-0.140782	0.860404		1.1026	0.187353	Glrx3	0.140915	0.727339		1.04449	0.147805	Rrs1	0.0628011	0.830312		1.51459	0.118538	Mtpn	0.598926	0.926143
1.06266	0.138011	Map2k2	0.0876793	0.860088		1.06829	0.187776	Pygb	0.0953098	0.72636		1.11518	0.147854	Zzef1	0.157275	0.830167		0.928897	0.118703	Psmd6	-0.10641	0.92554
0.941721	0.138211	Nucb2	-0.0866276	0.859456		0.942407	0.187946	Wdr5	-0.0855774	0.725967		1.0666	0.148278	Sumf2	0.0930255	0.828923		0.834956	0.119063	Aqp1	-0.260228	0.924222
0.927033	0.138271	Rad23b	-0.109307	0.859268		1.14075	0.188166	Cox6b1	0.189986	0.725458		0.839344	0.148818	Fkbp7	-0.252666	0.827343		1.26897	0.11951	Lmnb2	0.343659	0.922597
1.08249	0.138392	Pafah1b1	0.114351	0.85889		0.872501	0.188174	Magoh;Magohb	-0.196772	0.725441		1.04251	0.149397	ZC3H15;Zc3h15	0.0600601	0.825659		0.911086	0.119647	Pes1	-0.13434	0.922099
1.33483	0.138401	Gbe1	0.416653	0.858862		1.08615	0.188812	Ndrg3	0.119226	0.723971		1.08493	0.150404	Palm	0.117603	0.822742		0.867197	0.119728	Rps9	-0.205568	0.921805
1.10967	0.138707	Gtpbp4	0.150133	0.857901		0.96307	0.189424	Glipr2	-0.0542868	0.722564		1.15872	0.150805	Hmgcl	0.212527	0.821585		1.04756	0.119742	Pgam1	0.0670388	0.921754
0.864737	0.138796	Wnk1	-0.209667	0.857623		1.15553	0.189975	Cops8	0.20855	0.721303		1.14935	0.15131	Gtf2f1	0.200824	0.820132		1.03869	0.119812	Numa1	0.0547656	0.921498
1.13761	0.138982	Glrx	0.186009	0.857041		0.886663	0.190116	Spc25	-0.173543	0.720981		1.14024	0.151517	Ndufa11	0.189337	0.81954		1.06107	0.119974	Hibch	0.0855143	0.920912
0.940466	0.139206	Ascc3	-0.0885523	0.856341		1.16413	0.190291	Ptges2	0.219255	0.720583		0.918073	0.15152	Mcat	-0.123319	0.819531		1.10703	0.11999	Rexo4	0.1467	0.920854
1.11109	0.139384		0.151975	0.855788		1.54662	0.190567	Mapk1ip1l	0.629118	0.719953		1.07774	0.15153	Lamtor5	0.108009	0.819503		1.13909	0.120187	Llph	0.187887	0.920143
1.09231	0.13941	Golt1b	0.127376	0.855707		0.972366	0.191	Pabpc1	-0.0404282	0.718968		1.15366	0.151834	Gnai2	0.206217	0.81863		1.22722	0.120242	Pafah1b3	0.295389	0.919944
1.13318	0.139503	Snx6	0.180375	0.855416		0.956656	0.191184	Rtn4	-0.0639286	0.718548		1.12676	0.15196	Katnal2;CDC48B;Spata5	0.172177	0.818272		1.07182	0.120369	Rab31	0.100066	0.919485
1.09022	0.139517	Rrp12	0.124615	0.855374		0.921131	0.192256	Hmox2	-0.118521	0.716119		1.0786	0.15207	Cnot10	0.109157	0.817955		0.917165	0.120576	Ube3a	-0.124747	0.918741
0.962035	0.139665	Fkbp3	-0.0558384	0.854912		1.17903	0.19297	Slc35a2	0.237604	0.714509		1.13423	0.152085	Faf2	0.181711	0.817913		1.11193	0.12094	Ntpcr	0.153063	0.917431
1.14323	0.1399	Pak1ip1	0.193113	0.854181		1.0652	0.193527	Slc25a10	0.0911213	0.713258		1.06349	0.15215	Msh2	0.088809	0.817728		0.825659	0.121548	Psmd14	-0.276381	0.915252
1.06235	0.139935					1.18211	0.194161	Ctsk	0.241368	0.711838		1.05226	0.152353	Vps51	0.0734946	0.817148		0.968059	0.121769	Prrc2c	-0.0468334	0.914462
0.951213	0.14	Plod3	-0.0721604	0.853872		0.906054	0.194485	Sfr1	-0.142331	0.711114		1.18792	0.15262	Trip10	0.248437	0.816389		1.1038	0.122037	Csnk2b;CSNK2B	0.142475	0.913507
1.10779	0.140168	44454	0.147689	0.85335		0.957524	0.194571	Mta2	-0.0626201	0.710921		1.18807	0.152807	Hip1r	0.248615	0.815857		0.942205	0.122265	Rps27	-0.0858867	0.912697
1.274	0.140173	Rdh13	0.34936	0.853335		0.969402	0.194645	Uba2	-0.0448326	0.710758		1.07308	0.152976	Hspa14	0.101759	0.815378		1.06915	0.122588	Pak1ip1	0.0964662	0.911552
0.903565	0.140517	Grwd1	-0.146299	0.852271		1.06337	0.194864	Emc6	0.0886499	0.710268		0.894116	0.153552	Hykk	-0.161465	0.813745		1.19212	0.12273	Mt1	0.253532	0.91105
1.1268	0.140644	Kdm3a	0.172228	0.85188		1.05765	0.195138	Acad9	0.0808613	0.709659		1.27979	0.154113	Nqo1	0.355903	0.812162		0.857682	0.123072	Fdps	-0.221485	0.90984
1.05946	0.140918	Prkra	0.0833297	0.851034		0.870215	0.195146	Rps8	-0.200556	0.70964		1.08009	0.154286	COA4	0.111155	0.811672		1.27065	0.123458	Nid1	0.345566	0.908482
0.944826	0.141236	Phf5a	-0.0818799	0.850054		0.959672	0.196658	Trove2	-0.0593861	0.706289		0.783657	0.154362	Ruvbl2	-0.351706	0.81146		1.06785	0.123574	Fam175b	0.0947025	0.908072
1.07829	0.141531	Hspa9	0.108741	0.849149		1.06191	0.19669	Atp5l	0.0866605	0.706218		1.06811	0.154371	Sept2;SEPT2	0.0950548	0.811435		1.09335	0.123609	Lypla1	0.128749	0.907951
1.02789	0.141924	Tmem119	0.0396913	0.847944		1.18082	0.196707	Mxra7	0.239792	0.70618		0.84457	0.154526	Rps18	-0.243711	0.810998		0.978641	0.124214	Cul4b	-0.0311487	0.905828
1.13178	0.142056	Nup155	0.178595	0.84754		0.895537	0.196933	Tmsb10;Tmsb4x	-0.159175	0.705681		1.04668	0.154585	Nars	0.0658196	0.810831		1.10403	0.124273	Npepl1	0.142774	0.905624
0.958276	0.142249	Foxk1	-0.0614874	0.846951		1.03153	0.197417	Glud1	0.0447816	0.704615		1.17436	0.15459	Aacs	0.231876	0.810817		0.948915	0.124306	Dync1h1	-0.075649	0.905509
0.918498	0.142376	Emc2	-0.122652	0.846562		1.09236	0.197665	Ndufs2	0.127453	0.70407		1.10878	0.15479	Rabgap1	0.148979	0.810257		1.12738	0.124436	Erp29	0.172975	0.905055
1.17721	0.14283	Ssr4;SSR4	0.235372	0.845182		1.13991	0.198004	Usp8	0.188924	0.703327		1.01549	0.154798	Rala	0.0221817	0.810233		0.923031	0.124505	Pgk1	-0.115548	0.904815
1.08215	0.142961	Stxbp1	0.113907	0.844783		1.31705	0.19803	Uck1	0.397306	0.703269		1.12555	0.15535	Focad	0.170633	0.808688		1.11466	0.124518	Ccnt1	0.156599	0.904767
0.913006	0.143183	Lsm8	-0.131304	0.84411		0.911334	0.19887	Rpl26;RPL26B	-0.133948	0.701432		1.07479	0.15537	Shmt1	0.104055	0.808633		1.08267	0.124773	Eci2;Eci3	0.11459	0.903878
1.13568	0.143737	Ppp2r5e	0.183555	0.842433		1.07732	0.200413	Igf2bp2	0.10745	0.698075		1.0827	0.155515	Plcd1	0.114632	0.808228		1.13338	0.124821	Ncln	0.180635	0.903712
1.22742	0.143913	Trip12	0.295635	0.841898		1.0492	0.20045	Adsl	0.0692951	0.697993		1.0508	0.155597	Ckap2	0.0714873	0.807998		0.818405	0.125311	Bcap31	-0.289113	0.90201
1.13675	0.144197	Gdi1	0.184918	0.841045		1.47721	0.20059	COA4	0.562873	0.697692		1.22691	0.155636	Ppp3ca	0.295031	0.807889		1.12457	0.125539	Tbcb	0.169369	0.90122
1.05552	0.144394	Golga2	0.0779475	0.84045		1.09952	0.20166	Mocs1	0.136872	0.695379		1.07222	0.155917	Ubxn1	0.100596	0.807105		1.421	0.125909	Tmem258	0.50691	0.899943
1.05221	0.144558	Aplf	0.0734182	0.839957		0.949125	0.201675	Dtymk	-0.0753302	0.695347		1.09994	0.155984	Tmlhe	0.13742	0.80692		0.810368	0.126593	Atp5h	-0.303351	0.897592
1.10189	0.144856	Klc4	0.139975	0.839064		1.01863	0.201766	Mdh1;MDH1	0.0266254	0.695153		1.187	0.156755	Hspa2	0.247323	0.804778		1.12031	0.126628	Hcfc1	0.163901	0.897472
1.09805	0.145137	Rpl35	0.134945	0.83822		0.955649	0.202658	Ywhab	-0.0654468	0.693236		1.06415	0.156904	Ipo11	0.0897043	0.804367		0.870303	0.126661	Rps27a;Uba52;Ubb;Ubc	-0.20041	0.897357
1.09819	0.145317	Rpl6	0.135133	0.837684		0.924356	0.203146	Xrcc6;XRCC6	-0.113479	0.692192		1.06645	0.156997	Bcat2	0.0928105	0.804108		1.29446	0.126824	Araf	0.372345	0.896799
1.06201	0.14593	Ogdh	0.086796	0.835856		1.02649	0.203419	Capzb	0.0377126	0.691609		1.16396	0.157334	Supt5h	0.219037	0.803177		1.0362	0.126847	44454	0.0512986	0.89672
1.17862	0.146635	Utp6	0.237105	0.833762		1.08174	0.204147	Cops6	0.11336	0.690058		1.07247	0.157386	Asph	0.100941	0.803035		0.906089	0.12689	Dld	-0.142276	0.896571
1.19263	0.146746	Prim2	0.25415	0.833434		0.846326	0.204274	Cds2	-0.240714	0.689787		1.24331	0.157389	Ppp5c	0.314188	0.803025		0.904747	0.126993	Rhoa	-0.144414	0.896221
0.945909	0.147031	App;APP	-0.080227	0.83259		0.924329	0.204942	Tnpo3	-0.113522	0.68837		1.12464	0.157414	Hdgfrp2	0.169461	0.802956		1.24866	0.127228	Ppcdc	0.32038	0.895417
1.14339	0.147174	Rad50	0.193321	0.832169		0.920683	0.205051	Rps26	-0.119224	0.688138		1.21462	0.157909	Eif3g;EIF3G	0.280502	0.801594		1.20003	0.127384	Mxra7	0.263073	0.894886
1.07353	0.147225	Mcat	0.102369	0.832019		0.952563	0.205259	Sf3a1	-0.0701137	0.687697		0.838892	0.158001	Tpt1	-0.253444	0.80134		1.26029	0.127519		0.333755	0.894424
0.934545	0.147955	Arpc4	-0.0976637	0.829872		1.1815	0.205435	Stip1	0.240616	0.687326		0.739501	0.15826	Abcg2	-0.435376	0.80063		1.18779	0.127778	Usp15;USP15	0.24828	0.893542
1.09208	0.148078	Usp11	0.127085	0.829508		1.1466	0.205497	Cul4a	0.197359	0.687195		1.12426	0.158882	Lypla2	0.168974	0.798925		0.96319	0.128099	Akt1	-0.0541077	0.892453
1.10442	0.148114	Soat1	0.143283	0.829405		1.16944	0.205503	S100a4	0.225819	0.687182		1.35043	0.1593	Ilf2	0.433421	0.797785		1.22175	0.128225	Vps37c	0.288954	0.892028
1.09937	0.148202	Gorasp2;Gorasp1	0.136674	0.829145		0.95701	0.205724	Uhrf1	-0.0633943	0.686715		1.04453	0.159702	Nme4	0.0628599	0.796689		0.849345	0.128397	Tial1	-0.235578	0.891445
1.12275	0.149068	Dhx9	0.167041	0.826617		1.20478	0.206216	Csnk1e	0.268766	0.685679		1.07843	0.159844	Ide;IDE	0.108929	0.796305		0.932479	0.128637	Osbpl9	-0.100857	0.890634
0.860159	0.149115	Rps24	-0.217324	0.826477		1.04403	0.206494	Psmb4	0.0621699	0.685092		1.21556	0.160006	Eif4e	0.281627	0.795864		0.957663	0.128981	Mcm4	-0.0624094	0.889475
0.957009	0.149201	Larp7	-0.0633961	0.826227		0.871982	0.207208	Atp5h	-0.197629	0.683594		1.0456	0.160511	Dkc1;DKC1;CBF5	0.0643321	0.794495		1.09789	0.128986	Actbl2	0.134736	0.889457
0.930911	0.149732	Aldh4a1	-0.103286	0.824686		1.11271	0.207242	Srrm1	0.15408	0.683522		1.02827	0.160517		0.0402233	0.79448		1.1543	0.129324	Nup35	0.207016	0.88832
0.959339	0.150223	Sdc1	-0.0598869	0.823264		0.869664	0.20785	Nsa2	-0.201469	0.68225		1.03567	0.160889	Fech	0.0505692	0.793473		1.12872	0.12984	Rab6a;Rab6b	0.174691	0.88659
1.1283	0.150708	Eif4g2	0.174147	0.821862		0.974937	0.208384	Rps16	-0.0366198	0.681136		1.17638	0.161257	Rbm25	0.23435	0.79248		1.20835	0.129871	Cdc42bpa	0.273041	0.886487
0.845908	0.150795	Tmsb10;Tmsb4x	-0.241428	0.821613		1.09357	0.208927	Uba6	0.129046	0.680005		1.08361	0.161422	Stim1	0.115842	0.792036		1.08958	0.130075	Vps26b	0.123766	0.885806
1.02153	0.150928	Rps4x	0.0307269	0.821231		0.957173	0.209184	Actn1	-0.0631489	0.679472		1.03024	0.161621	Rps4x	0.042976	0.791503		1.07832	0.130158	Ciapin1	0.108786	0.88553
1.12979	0.151006	Pfkl	0.176052	0.821006		0.864659	0.209531	Ncaph	-0.209797	0.678751		1.08518	0.161738	Grb10	0.117928	0.791188		0.954497	0.130161	Npepps	-0.0671873	0.885518
1.06572	0.151356	Gars;GARS	0.091834	0.82		0.938541	0.210112	G3bp2	-0.0915085	0.67755		0.929685	0.161826	Atp5j	-0.105186	0.790951		1.12257	0.130223	Ipo4	0.166805	0.885314
0.940451	0.151977	Cth	-0.0885748	0.818223		1.06061	0.210403	Mrpl37	0.0848926	0.676947		1.15081	0.16184	Mut	0.202646	0.790915		1.05425	0.130279	Ppfibp1	0.0762226	0.885126
1.11548	0.15204	Fam98b	0.157671	0.818041		1.10621	0.210544	Pea15;PEA15	0.145627	0.676656		0.966832	0.162257	Sipa1l1	-0.0486626	0.789797		0.92255	0.130581	Acaca	-0.1163	0.884121
1.03609	0.152049	Nme4	0.0511487	0.818017		1.15383	0.210747	Plbd2	0.206437	0.676238		1.08639	0.162384	Dctn2	0.119544	0.789456		0.974921	0.130601	Eif3b	-0.0366434	0.884052
0.89663	0.152072	Tmed1	-0.157415	0.817951		1.04917	0.2112	Prrc2a	0.0692423	0.675306		1.24229	0.162674	Clasp1	0.313004	0.788681		1.19664	0.130784	Vim	0.258995	0.883445
1.11127	0.152224	Rpl38	0.152206	0.817517		1.16531	0.211218	Cdc42bpa	0.220718	0.675268		0.913678	0.162682					1.05845	0.131058	Ndufb11	0.0819507	0.882536
1.11488	0.153189	Pdk3	0.156886	0.814772		0.925218	0.211275	Prps1;Prps2	-0.112135	0.675152		1.07127	0.162771	Ift81	0.099324	0.788422		0.91978	0.131372	Smarcd2	-0.120639	0.881498
1.10608	0.153672	Bpnt1	0.14546	0.813406		1.03217	0.211699	Pgm2	0.0456829	0.674281		1.18741	0.163018	Dpp3	0.247816	0.787763		0.932283	0.13159	Pycr2	-0.10116	0.880775
1.14849	0.153788	Sfn	0.199736	0.813078		0.90853	0.211754	Btf3l4	-0.138394	0.674168		1.1539	0.163231	Rpl9	0.206518	0.787197		0.966655	0.131644	Psmc5	-0.0489275	0.8806
0.78204	0.154166	Pdia3	-0.354686	0.812012		1.11286	0.212281	Lemd2	0.154269	0.673089		0.865816	0.16333	Pgp	-0.207868	0.786934		1.23354	0.131753	Zc3h14	0.302806	0.88024
1.0357	0.154757	Ywhah	0.0506083	0.81035		0.94894	0.212412	Cse1l	-0.0756112	0.67282		1.04076	0.163481	Slc16a1	0.0576414	0.786533		1.14517	0.131892	Txndc12	0.195564	0.879781
1.12669	0.154949	Gls	0.172086	0.809811		0.919456	0.212704	Dpy19l1	-0.121147	0.672224		1.08731	0.163586	Tsn	0.120761	0.786255		0.959558	0.131975	Cul5	-0.0595584	0.879507
0.921603	0.155006	Pik3r4	-0.117783	0.809651		1.14134	0.212772	Kdelr2;Kdelr1	0.190729	0.672086		1.07343	0.163676	Sf3b6	0.102228	0.786015		0.906485	0.13227	Copb1	-0.141645	0.87854
1.07861	0.155021	Bcat2	0.109178	0.809611		0.940877	0.213462	Psmd10	-0.0879224	0.670679		1.08553	0.164021	Lrrfip1	0.118397	0.785101		1.03945	0.132844	Hadhb	0.0558165	0.876659
0.877788	0.155119	Pten	-0.188056	0.809334		0.944504	0.213685	Rps25	-0.0823706	0.670226		0.785643	0.164202	Pdia3	-0.348055	0.784622		0.936329	0.132965	Ifitm3	-0.0949132	0.876262
1.13066	0.1554	Atp6v0d1	0.17716	0.80855		0.955344	0.213828	Kiaa0196	-0.0659074	0.669934		1.093	0.164698	Ppp1r2	0.128289	0.783311		1.11623	0.133131	Scaf8	0.158634	0.875721
0.871355	0.155641	Esyt2	-0.198667	0.807877		1.06559	0.214021	Pfn1	0.0916563	0.669544		1.14102	0.164997	Cdc5l	0.19033	0.782523		1.12598	0.133155	Glmn	0.171188	0.875642
1.05884	0.155744	Mprip	0.0824778	0.807589		1.06338	0.214418	Cox6c	0.0886534	0.668739		1.0562	0.165071	Rps3a	0.0788776	0.782328		1.07475	0.133453	Stub1	0.104005	0.874673
0.871225	0.155958	Prkar2a	-0.198883	0.806992		0.838626	0.214936	Tial1	-0.253901	0.66769		1.08055	0.165965	Top1	0.111764	0.779983		1.25052	0.133458	Htra2	0.32253	0.874654
1.05614	0.156738	Nudcd1	0.078796	0.804824		0.922316	0.214945	Hsph1	-0.116666	0.667672		1.09116	0.166246	Rab6a;Rab6b	0.125857	0.77925		0.913928	0.133609	Lrrc59	-0.129848	0.874165
1.11437	0.156817	Pacsin2	0.156224	0.804606		1.13883	0.215331	Palm	0.187552	0.666893		0.915616	0.16635	H1f0	-0.127185	0.778977		0.859794	0.13388	Ccdc47	-0.217937	0.873284
0.916203	0.157308	Pcca	-0.126262	0.80325		1.27213	0.215428	Cstb	0.34725	0.666697		1.11901	0.166351	Gmds	0.162225	0.778974		1.16706	0.13413	Dido1	0.222876	0.872475
1.10393	0.157471	Rab11fip5	0.142653	0.8028		0.977036	0.215698	Pafah1b1	-0.0335169	0.666154		1.19392	0.166541	Lamp2	0.255705	0.778479		1.0972	0.134298	Papss2;PAPSS2	0.133821	0.871931
1.07697	0.157741	Hist1h1e	0.106975	0.802056		0.907637	0.215767	Zc3h18	-0.139812	0.666015		0.954613	0.166574	Grn	-0.0670116	0.778392		1.08399	0.135071	Lpcat3	0.116351	0.869439
1.06504	0.158491	Hnrnpa3	0.090913	0.799996		0.964892	0.215808	Ckap5	-0.0515609	0.665932		0.899951	0.167203	Spc25	-0.152082	0.776755		1.22736	0.135197	Rbbp9	0.295562	0.869031
0.928306	0.158543	Hspa12a	-0.107328	0.799854		0.849137	0.216594	Glrx5	-0.23593	0.664354		0.877862	0.167613	Atp5i	-0.187934	0.775693		1.04343	0.135263	Tmtc3	0.0613342	0.868819
1.07354	0.159249	Ppp1r7	0.102377	0.797922		1.02358	0.216705	Copa	0.0336294	0.664132		1.16494	0.167615	Nrbp1	0.22026	0.775686		1.21571	0.135407	Csnk1e	0.281804	0.868359
0.89654	0.159816	Psmb7	-0.157561	0.79638		0.955889	0.217103	Prdx2	-0.0650849	0.663333		1.14722	0.167622	Kin	0.198141	0.77567		1.1817	0.135468	Cbx5	0.240862	0.868164
0.968539	0.160272	Atp5j2	-0.0461174	0.795143		0.971739	0.217376	Hnrnpl	-0.0413588	0.662789		1.01834	0.167738	Lsm6	0.0262219	0.775369		1.25446	0.135599	Ripk3	0.327066	0.867745
0.947074	0.160472	Uqcrc1	-0.0784506	0.7946		1.2438	0.218019	Man1a2	0.314757	0.661505		1.27574	0.168034	Sestd1	0.351338	0.774602		1.15036	0.135833	Dctn2	0.202082	0.866993
1.08531	0.160472	Adsl	0.118112	0.7946		1.15613	0.218292	Pcca	0.209302	0.660962		1.02381	0.168228	Actl6a;Actl6b	0.0339452	0.774102		1.11087	0.136207	Dnaja3	0.151694	0.865799
1.06969	0.160564	Gtf2i	0.0971921	0.794352		1.05988	0.219024	Pgrmc1	0.0839076	0.659508		1.15621	0.168734	Lpcat1	0.209403	0.772798		0.972647	0.136407	Ywhah	-0.040012	0.865164
1.07278	0.160614	Rrm2	0.101361	0.794217		0.965069	0.219459	Ebna1bp2	-0.0512959	0.658646		1.19944	0.168754	Hnrnpd	0.262366	0.772746		1.28048	0.137043	Npm1	0.356685	0.863144
1.08675	0.160958	Atp5h	0.120018	0.793287		1.05839	0.220024	Tor1aip1	0.081871	0.657529		1.03635	0.168779	Tubb4b;Tubb4a	0.0515099	0.772683		1.04069	0.137046	Usp5	0.0575417	0.863135
0.942078	0.161	Tia1	-0.0860811	0.793175		1.09638	0.220854	Cdh2	0.132749	0.655894		1.25044	0.168784	Steap1	0.322432	0.772668		1.05827	0.137067	S100a10	0.0817019	0.863067
0.918186	0.161577	Nfkb2	-0.123142	0.79162		1.03216	0.220971	Lta4h	0.0456698	0.655665		0.858747	0.168958	Psme2	-0.219695	0.772221		1.02941	0.1374	Psma3	0.0418156	0.862015
0.834778	0.162144	Atp5a1	-0.260535	0.7901		0.947809	0.221459	Nup93	-0.077331	0.654707		1.1599	0.169039	Ubqln4	0.213998	0.772014		1.08016	0.137575	Mtap	0.111247	0.86146
1.26993	0.162265	Kdm2a	0.344743	0.789775		0.943862	0.2221	Rpl12	-0.0833514	0.653452		1.08947	0.169071	Fbxw8	0.12362	0.771931		1.09636	0.137627	Rin1	0.132727	0.861296
1.13513	0.162663	Col4a3bp	0.182856	0.788711		1.04027	0.222391	Prmt5	0.0569547	0.652882		1.1091	0.169097	Golt1b	0.14939	0.771864		1.11236	0.137864	Ovca2	0.153617	0.860548
1.0652	0.162872	Wdr26	0.0911265	0.788154		1.07535	0.222498	Tmem214	0.104807	0.652674		0.908677	0.169426	Eif3c	-0.13816	0.771021		0.965884	0.138075	Cyp51a1	-0.050078	0.859884
1.10244	0.163167	Amdhd2	0.140706	0.787369		0.979702	0.223063	Cct6a	-0.0295848	0.651573		0.852147	0.169743	Acad9	-0.230825	0.770209		1.39463	0.138167	Psmd9	0.479879	0.859595
1.07308	0.163194	Rock2	0.101763	0.787296		0.906856	0.223932	Sept10	-0.141055	0.649885		1.06606	0.169746	Eif4a1	0.0922949	0.7702		1.05563	0.138332	Suclg1	0.0781021	0.859077
0.96146	0.163256	Dlst	-0.056701	0.787132		1.10306	0.224012	Ivd	0.141513	0.649728		0.940662	0.170146	Luc7l3	-0.0882511	0.769179		1.28902	0.138487	Uchl5	0.366278	0.858592
1.10817	0.163524	Ap2s1	0.148182	0.786419		1.15691	0.224115	Helz2	0.210278	0.64953		1.10788	0.170262	Lonp2	0.147801	0.768882		1.34127	0.139383	Lgals1	0.423604	0.855791
1.16396	0.163532	Noc3l	0.219037	0.786397		1.0816	0.224166	Gtf2i	0.113162	0.649429		1.0963	0.170271	Ctsa	0.132636	0.768859		0.943205	0.139463	Abce1	-0.0843568	0.855542
1.07723	0.163814	Tmpo	0.10732	0.78565		1.047	0.224191	Mfsd10	0.0662677	0.649382		1.09696	0.170608	Hk1	0.133509	0.767999		1.2216	0.139908	Sh3kbp1	0.288773	0.854157
1.06581	0.16387	Mtmr2	0.0919569	0.7855		1.18358	0.225183	Mepce	0.243163	0.647464		0.900414	0.170741	Rcn2	-0.15134	0.767663		1.37496	0.13997	F8a1	0.45939	0.853965
0.919394	0.163877	Ftsj3	-0.121245	0.785483		1.15566	0.2252	Tp53rk	0.208715	0.647432		1.07304	0.170861	Hn1l	0.101709	0.767356		1.20138	0.139995	Ddx42	0.26469	0.853886
1.0726	0.164066	Acsf2	0.101113	0.784981		1.06754	0.226195	Tubb5	0.0942956	0.645518		1.14629	0.171239	Rab6b	0.196976	0.766397		0.85866	0.140197	Hspa1a;Hspa1b;HSPA1B;HSPA1A	-0.21984	0.853261
1.03646	0.164198	Sdha	0.0516625	0.784632		1.086	0.226453	Hspg2	0.119028	0.645022		1.06355	0.171798	Wdr82	0.0888839	0.764982		0.956128	0.140275	Vcp;VCP	-0.0647244	0.85302
0.889476	0.164391	Huwe1	-0.168972	0.784121		1.10952	0.22649	Hnrnpdl	0.149932	0.644951		0.827506	0.171942	Hccs	-0.273158	0.764618		1.14019	0.140333	Rab3gap1	0.189271	0.852841
0.980299	0.164512	Exoc5	-0.0287068	0.783804		1.04392	0.226838	Hsd17b10	0.0620175	0.644285		1.07881	0.172016	Eci2;Eci3	0.109436	0.764432		1.0848	0.140572	Abhd12	0.117428	0.8521
1.06594	0.16478	Clptm1	0.0921291	0.783096		1.05394	0.227167	Anxa4	0.0757924	0.643655		1.05989	0.17209	Ripk1	0.083911	0.764244		1.19627	0.141095	Stip1	0.258545	0.850487
1.08616	0.165263	Cul4a	0.119232	0.781823		1.12353	0.227922	Cdk5rap3	0.16804	0.642213		1.19361	0.172176	Sypl1	0.255329	0.764027		1.03405	0.141271	Arpc4	0.0483069	0.849948
0.907048	0.165806	Crocc	-0.140748	0.7804		0.968082	0.227995	Ywhae	-0.0467992	0.642076		0.834402	0.172428	Scp2	-0.261185	0.763393		1.08242	0.141335	Gale	0.114255	0.849751
1.10793	0.165956	Pkd2	0.147865	0.780008		1.15264	0.228114	Nmral1	0.204948	0.641847		1.05401	0.172667	Nucb2	0.0758913	0.76279		0.967235	0.141485	Api5	-0.0480613	0.849289
1.12139	0.165979	Adss	0.165283	0.779947		1.03822	0.228744	Sept5;SEPT5	0.0541094	0.64065		0.93238	0.172988	Lsm8	-0.10101	0.761983		0.776652	0.141544	Rps6	-0.36466	0.849107
0.950216	0.166033	Vdac2	-0.0736724	0.779805		0.882474	0.228903	Hip1r	-0.180375	0.640348		1.1456	0.173099	Lmnb2	0.196103	0.761705		1.0874	0.141599	Ppp2r4	0.120877	0.84894
1.14992	0.166236	Pdia5	0.201537	0.779275		0.958477	0.229018	Asna1;ASNA1	-0.0611842	0.640131		0.936033	0.173367	Csnk2b;CSNK2B	-0.0953695	0.761034		1.10423	0.141715	Tbc1d10a	0.143047	0.848584
1.07701	0.166308	Tuba1a;Tuba3a	0.10703	0.779088		1.04993	0.229262	Arf5	0.070287	0.639668		1.03643	0.17451	Abracl	0.0516169	0.75818		0.930945	0.141863	Prps1;Prps2	-0.103232	0.848132
0.666529	0.16737	Psme1;PSME1	-0.58526	0.776322		1.04802	0.229973	Slc29a1	0.0676641	0.638322		1.1253	0.174537	P4ha1	0.170315	0.758111		1.18276	0.142129	Rbm8a	0.242158	0.847318
0.802259	0.167459	Akap12	-0.31786	0.776093		0.984257	0.230184	Ppp2r1a	-0.0228926	0.637925		1.07031	0.174554	Slc5a3	0.0980251	0.75807		0.967692	0.142342	Mapre1	-0.0473807	0.846667
1.19306	0.167462	Dctn3	0.25467	0.776085		1.15118	0.230888	Nfkb2	0.203109	0.636599		1.18953	0.174956	Prpf4b	0.250387	0.757071		1.04949	0.142376	Pik3r4	0.0696829	0.846564
1.1165	0.168316	Mtap	0.158981	0.773873		1.01403	0.230949	Ppp1cb	0.0201046	0.636483		1.06041	0.175271	Mtmr2	0.0846271	0.756289		1.25812	0.142472	Elp4	0.331275	0.846271
1.07171	0.168647	Lsm1	0.0999137	0.773021		1.09056	0.231884	Apbb1ip	0.12507	0.63473		1.13197	0.175305	Eny2	0.178842	0.756206		1.24401	0.142612	Map4k1	0.314993	0.845844
1.06268	0.168705	Rpn2	0.087705	0.772873		1.05933	0.232659	Usmg5	0.0831528	0.633279		1.15285	0.17544	Shmt2	0.205201	0.755871		1.1223	0.142715	Lxn	0.166462	0.845531
0.915086	0.169137	Actn1	-0.128022	0.771762		0.902587	0.233144	Far1	-0.147862	0.632375		1.18224	0.175567	Cox20	0.24152	0.755557		1.37765	0.142775	Crip1	0.46221	0.845348
1.22534	0.16957	Steap1	0.293188	0.770651		0.920394	0.233293	Ccdc25	-0.119677	0.632098		1.05567	0.176133	Wasf2	0.0781603	0.754159		1.15054	0.142797	Glrx3	0.202317	0.845281
0.91139	0.170277	Lztfl1	-0.13386	0.768844		0.963464	0.233833	Sh3bgrl	-0.053697	0.631093		1.10265	0.176187	Mcm4	0.140977	0.754026		1.18821	0.142855	Twf2	0.248784	0.845104
1.1037	0.170456	Stt3b;STT3B	0.142348	0.768388		0.896637	0.234546	Set	-0.157404	0.629772		1.11815	0.176419	Ruvbl1	0.161119	0.753455		0.939399	0.142901	Slc25a5	-0.0901897	0.844964
1.18097	0.17058	Rplp0	0.239968	0.768072		1.05842	0.234572	Asap2;Asap1	0.0819117	0.629725		0.970976	0.176523	Specc1l	-0.0424928	0.753198		1.07039	0.14293	Spag9	0.0981431	0.844877
0.946106	0.170734	Arpc3	-0.0799256	0.767679		1.08401	0.23468	Snx1;SNX1	0.116372	0.629524		1.09985	0.177174	Tmpo	0.137309	0.751601		1.07016	0.143088	Lman2	0.0978204	0.844397
1.12902	0.170817	Stat6	0.175074	0.767469		0.962819	0.234693	Ezr	-0.0546627	0.629501		1.15099	0.177494	Rin1	0.202877	0.750815		1.20587	0.143165	Got1	0.270072	0.844164
1.09989	0.171224	Bin1	0.137362	0.766436		1.13011	0.235125	Nelfcd	0.176465	0.628701		1.16359	0.177537	Capn6	0.218583	0.75071		1.23144	0.143184	Prkaa1	0.300346	0.844104
1.08034	0.171349	Top1	0.111491	0.766118		1.05833	0.235468	Tsnax	0.0817861	0.628069		1.34263	0.177929	Araf	0.425065	0.749754		1.11178	0.143316	Nadk2	0.152873	0.843707
1.08157	0.171517	Cltc	0.113128	0.765693		0.910784	0.235573	Kpna3	-0.134819	0.627875		1.07991	0.178657	Ppp1r7	0.110911	0.747981		1.05044	0.143423	Nit1	0.0709932	0.843382
0.906657	0.171654	Suclg2	-0.141371	0.765346		0.967829	0.235615	Hars	-0.0471757	0.627798		1.10194	0.17875	Adsl	0.140048	0.747755		1.14742	0.143572	Banf1	0.198389	0.842929
1.10984	0.171745	Phlda3	0.150357	0.765116		1.07738	0.235937	Stt3a;STT3A	0.10753	0.627203		1.18076	0.179403	Maged1	0.239718	0.74617		1.36092	0.143597	Urod	0.444583	0.842855
1.0767	0.171922	Stim1	0.106612	0.764668		1.07374	0.235954	Ap1b1	0.102638	0.627173		0.733223	0.180302	Fam107b	-0.447675	0.744		1.07863	0.143699	Eif3f	0.109205	0.842547
0.936607	0.172272	Phb	-0.0944842	0.763786		1.07565	0.2363	Fabp5	0.105213	0.626537		1.24089	0.180326	Purb	0.311379	0.743942		1.16693	0.143764	Fkbp1a	0.222722	0.842351
0.762062	0.172518	Acaca	-0.392021	0.763165		0.943617	0.236414	Pdcd11	-0.0837264	0.626327		0.939669	0.180373	JAGN1;Jagn1	-0.0897754	0.743829		0.96377	0.143838	Ecm1	-0.0532391	0.842125
0.964962	0.1727	Mad2l1	-0.0514564	0.762707		0.931394	0.236666	Ola1	-0.102537	0.625864		0.920919	0.181173	Sf1	-0.118854	0.741906		1.12882	0.144224	Steap3	0.174821	0.840963
1.08501	0.172916	Rbbp7	0.11771	0.762166		1.09246	0.237026	Wnk1	0.127585	0.625203		1.14471	0.181201	Adh5	0.194985	0.74184		1.07635	0.144803	Dad1	0.106144	0.839223
1.11435	0.173185	Smarcc2	0.1562	0.76149		1.09139	0.237149	Palld	0.126164	0.624978		1.1505	0.181402	Kifc1	0.202267	0.741358		1.23776	0.144837	Ndc1	0.307727	0.83912
1.06299	0.173993	Hnrnph1	0.0881288	0.759467		0.92931	0.237637	Rpl31	-0.105768	0.624086		1.07742	0.18169	Sh3pxd2b	0.10758	0.740669		1.27174	0.144886	Dap3	0.3468	0.838975
0.933556	0.174133	Lrp1	-0.0991918	0.759118		1.22291	0.237877	Rnf115	0.290321	0.623648		1.18801	0.181708	Dst	0.248552	0.740627		0.947182	0.145031	Mrps22	-0.0782862	0.838539
0.914749	0.174378	Cul1	-0.128552	0.758509		0.823095	0.238305	Mp68	-0.280868	0.622867		1.02494	0.181824					1.06226	0.145205	Aldh16a1	0.0871344	0.838017
0.907439	0.174624	Cobll1	-0.140127	0.757897		1.03856	0.238914	Atp5a1	0.054579	0.621759		1.24586	0.181936	Rars	0.317143	0.740082		1.23642	0.145306	Rps12	0.306164	0.837718
1.10631	0.174712	Tssc1	0.145761	0.757678		1.07746	0.239179	Gltp	0.107629	0.621277		0.896951	0.181992	Rps5	-0.156899	0.739948		0.931529	0.145667	Rrm1	-0.102328	0.836639
0.940045	0.17474	Sec61g	-0.0891988	0.757608		1.01313	0.24001	Clic1;CLIC1	0.0188143	0.619771		1.17497	0.182196	Mrps2	0.232619	0.73946		1.18435	0.145671	Nxn	0.244095	0.836626
1.14367	0.175024	Psmc6	0.193676	0.756901		1.11356	0.240148	Vamp8	0.155174	0.619521		0.903921	0.182252	Vapb	-0.145732	0.739328		0.79947	0.146628	Glrx5	-0.322884	0.833785
1.15416	0.175057	Rap2b	0.206849	0.75682		1.21738	0.240617	Lgals1	0.283785	0.618673		0.951846	0.182552	Rps27a;Uba52;Ubb;Ubc	-0.0711992	0.738614		1.05697	0.14689	Fkbp8;FKBP8	0.0799324	0.833008
1.05255	0.17519	Nars	0.0738869	0.75649		1.04645	0.240961	Dynlt1	0.0655058	0.618052		1.16221	0.182726	Dip2b	0.216873	0.738201		1.04643	0.146947	Dctn1	0.0654774	0.832839
1.06837	0.175539	Flot1	0.095417	0.755628		1.08341	0.241221	Atad1	0.115585	0.617584		1.1673	0.183256	Fyn;Yes1;Src;Lck;Lyn;Hck	0.223176	0.736941		1.0674	0.147155	Csnk2a1	0.0940991	0.832226
1.08091	0.176509	Ifi202	0.112244	0.753233		1.08072	0.241229	Grpel1	0.11199	0.61757		1.12634	0.183389	Emg1	0.171642	0.736627		0.944385	0.147441	Naca	-0.0825532	0.831382
0.862009	0.176555	Bysl	-0.214226	0.75312		1.20375	0.2414	Cdc123	0.267537	0.617263		1.09935	0.183902	Smyd5	0.13665	0.735413		1.09085	0.1477	Vps18	0.125454	0.830619
1.03886	0.176691	Gyg1	0.0550049	0.752785		1.02906	0.245863	Lamc1	0.0413297	0.609306		1.09582	0.184316	Farp1	0.132007	0.734438		1.09192	0.147876	Zc3hav1	0.126863	0.830102
0.916072	0.177791	Bola2	-0.126467	0.75009		0.944149	0.246596	Rpl27a;RPL27A	-0.0829136	0.608014		1.08199	0.185835	Zcchc6	0.113685	0.730873		1.20151	0.147985	Cmc1	0.264845	0.829783
1.11014	0.178405	Ran	0.150748	0.748594		1.12192	0.247811	Hn1l	0.165965	0.605879		0.895417	0.187011	Pdha1	-0.159368	0.728133		1.07159	0.148126	Arglu1	0.0997464	0.829368
0.899054	0.178532	Npm1	-0.153521	0.748285		1.03766	0.247812	Lrpprc	0.0533313	0.605877		1.04936	0.187348	Rps14;RPS14A;RPS14B;RPS14C	0.0695106	0.727351		0.942816	0.14821	Bcat1	-0.0849518	0.829124
1.03791	0.17873	Yars	0.0536865	0.747802		1.0538	0.24831	Rprd1b	0.0756039	0.605005		1.03161	0.187879	Clptm1	0.0449007	0.726121		1.12626	0.148609	Stmn2	0.171538	0.827955
0.943648	0.178874	Gcn1l1	-0.0836797	0.747453		1.25861	0.249106	Tamm41	0.331836	0.603616		1.10286	0.188223	Arih1;ARIH1	0.141243	0.725328		1.08512	0.148683	Ech1	0.11786	0.827739
0.877886	0.17994	Glyr1	-0.187894	0.744873		1.13947	0.249232	Sumo2;Sumo3	0.188358	0.603396		1.20794	0.188982	Tra2b	0.272554	0.723579		1.19063	0.148686	Raf1	0.25172	0.82773
0.923885	0.180179	Fah	-0.114215	0.744295		0.966273	0.249419	Rps14;RPS14A;RPS14B;RPS14C	-0.0494971	0.60307		1.11716	0.188987	Fau	0.159835	0.723569		1.16055	0.148741	Polr2a	0.214803	0.827568
1.03598	0.180443	Sh3pxd2a	0.050992	0.743659		0.962478	0.249696	Rpl30	-0.0551747	0.602588		1.1071	0.18913	Ppme1	0.146786	0.723238		1.07762	0.148824	Stt3b;STT3B	0.107843	0.827326
1.12571	0.18056	Ak2	0.170838	0.743379		1.1338	0.250368	Copg2	0.181164	0.601421		1.12615	0.189837	Calr	0.171397	0.72162		0.923058	0.148884	Katnal2;CDC48B;Spata5	-0.115507	0.827153
1.07861	0.18056	Cep170b	0.109179	0.743378		0.948018	0.250863	Rps23	-0.0770135	0.600564		1.13536	0.189998	Tubgcp2	0.183144	0.72125		1.0795	0.149437	Mical1	0.11036	0.825542
1.07433	0.180682	Eif4a3	0.103434	0.743086		1.0392	0.251299	Rrbp1	0.0554773	0.599808		1.05589	0.190166	Rpn2	0.0784567	0.720866		1.08165	0.149545	Slc44a2	0.113233	0.825227
0.969197	0.180755	Col18a1;COL18A1	-0.0451383	0.74291		1.09179	0.251462	Dbnl	0.126692	0.599528		1.17019	0.190553	Hist1h1d	0.226746	0.719984		0.970658	0.149789	Iars	-0.0429647	0.82452
1.0482	0.181087					0.955628	0.251821	Casp6	-0.0654789	0.598909		1.16195	0.190932	Erf	0.216544	0.719121		1.10864	0.149887	Psme2	0.148787	0.824235
1.17389	0.181195	Cgref1	0.231303	0.741854		0.83537	0.251854	Rps6	-0.259512	0.59885		1.14649	0.191113	Larp1	0.197224	0.718709		1.13592	0.150071	Arhgef25	0.183857	0.823704
1.04402	0.182007	Aco2	0.0621558	0.739912		0.963496	0.251932	Bysl	-0.0536487	0.598717		1.09162	0.191212	Tmx1	0.12647	0.718484		1.52951	0.150256	Coq9	0.61307	0.823169
1.08805	0.182117	Dlg1	0.12175	0.73965		1.09299	0.252212	Agfg1	0.128276	0.598235		1.03564	0.191759	Pcolce	0.050521	0.717245		1.28591	0.15039	Rab32	0.362792	0.822782
0.787791	0.182569	Tns3	-0.344115	0.738574		0.931232	0.252321	CDC42;Cdc42	-0.102788	0.598046		1.09088	0.19177	Pla2g15	0.125489	0.717219		1.09876	0.150433	Chmp2a	0.135883	0.822656
0.935666	0.182744	Otub1	-0.0959352	0.738156		1.18899	0.252728	Itga6	0.249737	0.597346		1.06146	0.191807	Snap29	0.0860515	0.717135		1.39925	0.150718	Prdx3	0.484651	0.821835
1.09288	0.182888	Hk1	0.128132	0.737815		0.953555	0.253152	Timm8b	-0.0686125	0.596619		1.12958	0.192611	Rps6ka3	0.175791	0.715319		0.952793	0.151761	Asl	-0.0697647	0.818841
1.13282	0.183381	Nqo1	0.17992	0.736647		0.942395	0.253205	Xrn2	-0.0855966	0.596528		1.06163	0.192689	Mapk1;mapk1	0.0862774	0.715143		1.14913	0.152184	Nt5c3a	0.200545	0.81763
0.959213	0.183675	Tpm1	-0.0600775	0.735949		0.655147	0.253252	Igbp1;Igbp1b	-0.61011	0.596447		1.11093	0.192931	Sf3a3	0.151773	0.714597		0.946523	0.152189	Psmb7	-0.0792904	0.817616
0.988966	0.18417	Rab8a	-0.0160072	0.73478		0.922035	0.253468	Tceb2	-0.117107	0.596077		1.05016	0.192944	Lasp1	0.0706091	0.714568		1.29974	0.152635	Acbd5	0.378226	0.816347
1.09535	0.184371	Igfbp7	0.131398	0.734308		0.931829	0.253505	Timm23	-0.101862	0.596013		0.904939	0.193347	Vac14	-0.144108	0.713664		1.05432	0.152683	Ctnnb1;CTNNB1	0.0763147	0.816211
0.911908	0.184452	Smarcd2	-0.13304	0.734118		1.09706	0.254073	Snx18	0.133644	0.595042		0.919187	0.193521	Man2a1	-0.12157	0.713273		1.17178	0.152733	Ppp1r18	0.228701	0.816066
1.1032	0.184728	Nudc	0.141688	0.733467		0.939815	0.255968	Naca	-0.0895513	0.591814		1.08704	0.194374	Ppih	0.120408	0.711362		1.08122	0.152768	Tmed2	0.11266	0.815968
1.03545	0.184868	Actr1a	0.0502524	0.733139		0.934635	0.256345	Hk2	-0.0975251	0.591176		1.09683	0.19452	Smarcb1;SMARCB1	0.133337	0.711037		0.891759	0.154157	Tnpo3	-0.165274	0.812037
1.19512	0.185616	Dpp3	0.257158	0.731385		1.14771	0.256434	Akt2	0.198759	0.591025		1.16692	0.194695	Emc4	0.222711	0.710645		1.24503	0.1542	Nelfe	0.316183	0.811916
1.13129	0.185639	Spr	0.177971	0.73133		1.20119	0.257412	Seh1l	0.264459	0.589371		1.09785	0.195224	Os9	0.134686	0.709466		1.0958	0.154544	Cnn3	0.13199	0.810948
1.08445	0.185965	Ndufa4	0.11697	0.730568		1.05913	0.257455	Vbp1	0.0828776	0.589299		0.903589	0.19532	Col6a2	-0.146261	0.709253		1.06734	0.154748	Map2k3	0.0940137	0.810374
1.11141	0.186631	Bzw1	0.15239	0.729017		1.13158	0.257782	Tcaf2	0.178334	0.588747		1.10933	0.19543	Ube2k	0.149684	0.709009		1.16034	0.15483	Srsf4	0.214547	0.810145
0.883818	0.187009	Ehd2	-0.178178	0.728137		0.969832	0.258292	Clint1	-0.044194	0.587889		1.08557	0.195581	Zpr1	0.118457	0.708673		1.18152	0.154833	Cops8	0.240644	0.810136
0.896576	0.187203	Nusap1	-0.157503	0.727687		1.05284	0.258292	Pex5	0.07428	0.587889		0.93595	0.195802	Ranbp2	-0.0954969	0.708183		0.974787	0.15493	Eif3l	-0.0368414	0.809864
1.07981	0.188168	Hnrnpa2b1	0.110774	0.725454		1.05329	0.258514	Ppp2r4	0.0749077	0.587516		1.13516	0.196944	Nup155	0.182896	0.705657		1.07963	0.155274	Usp47	0.110537	0.808901
1.07312	0.18817	Rae1	0.101808	0.725449		0.951252	0.258716	Nup160	-0.0721009	0.587178		0.950686	0.197429	Cpne3	-0.0729591	0.704589		1.11308	0.155342	Nutf2	0.154559	0.808711
1.17914	0.188381	Slit3	0.237733	0.724963		1.06682	0.259809	Rps21	0.0933157	0.585345		1.11847	0.197821	Ran	0.161524	0.703729		0.790052	0.155512	Ranbp1	-0.33998	0.808236
1.08652	0.188915	Cpsf3	0.119714	0.723734		1.10141	0.259853	Dido1	0.139352	0.585273		1.10029	0.197997	Set	0.137889	0.703341		1.08259	0.15556	Lgals3;LGALS3	0.114483	0.808102
1.08937	0.189109	Impdh1	0.123495	0.723288		0.96854	0.260859	Trim28	-0.0461158	0.583594		1.06689	0.198813	Ddx39a	0.0934077	0.701555		1.19954	0.155705	Chchd3	0.262484	0.807697
0.874386	0.189643	Top2a	-0.193657	0.722064		0.914331	0.261256	Trip12	-0.129212	0.582934		1.11255	0.19929	Fam175b	0.153864	0.700514		0.978961	0.155859	Cct6a	-0.0306766	0.807269
0.884989	0.1901	Ube4b	-0.176268	0.721018		1.07593	0.261829	Mdh2;MDH2	0.105578	0.581983		0.972088	0.199292	Rps17	-0.0408412	0.70051		0.886908	0.156007	Rpl26;RPL26B	-0.173144	0.806856
1.1038	0.190855	Abl1	0.142482	0.719296		1.0537	0.262068	Cyb5r1	0.075466	0.581586		1.10804	0.199422	Fndc3b	0.148005	0.700226		0.969527	0.15613	Psma6	-0.0446474	0.806513
1.07933	0.190945	Srrt;SRRT	0.110142	0.719091		1.03551	0.262553	Acadvl	0.0503408	0.580782		1.07916	0.199444	Gale	0.109906	0.700179		0.90295	0.15622	Tcea1	-0.147282	0.806264
0.953096	0.19097	Snrnp70	-0.0693061	0.719036		1.06553	0.263327	Lmna;LMNA	0.0915671	0.579504		1.22451	0.199676	Ewsr1	0.292201	0.699675		1.02568	0.156236	Pdxdc1	0.0365829	0.806218
0.921019	0.191108	Abcb1b;Abcb9;Abcb1a;Abcb4;ABCB4	-0.118697	0.718722		1.11141	0.263404	Cox7b	0.152395	0.579377		0.82167	0.199986	HIST1H2BL;Hist1h2bp;Hist1h2bk;Hist1h2bb;Hist1h2bf;Hist3h2ba;HIST3H2BB;Hist3h2bb;HIST1H2BA;Hist1h2ba	-0.28337	0.699		1.21143	0.156267	Tubg2;Tubg1	0.276711	0.806134
0.895547	0.191504	Prune2	-0.15916	0.717823		1.07369	0.263723	Ndufb3	0.102579	0.578852		1.15663	0.200751	Ndufa6	0.209932	0.697342		1.12613	0.15635	Pum2;Pum1	0.171367	0.805902
0.940514	0.191729	Ppp6r3	-0.0884792	0.717311		1.08491	0.264434	Hypk	0.117577	0.577682		1.11935	0.201342	Eif5	0.162664	0.696065		1.04398	0.156452	Ociad1	0.0620977	0.805619
0.971	0.192337	Lgalsl	-0.0424571	0.715938		1.07702	0.264498	Ppfia2	0.107048	0.577578		1.1976	0.201344	Samhd1	0.260147	0.696062		1.08161	0.15669	Sntb2	0.113175	0.804959
0.847207	0.193398	Scp2	-0.239214	0.713548		0.951596	0.265089	Gsr	-0.0715782	0.576609		0.972868	0.201367	Atxn2	-0.0396834	0.696011		1.08804	0.157181	Pepd	0.121737	0.803599
1.10389	0.194006	Rps11;RPS11	0.142592	0.712185		0.925616	0.265232	Tardbp	-0.111515	0.576374		1.08248	0.20187	Tmed5	0.11434	0.694929		1.24105	0.157326	Dynlrb1	0.31156	0.803199
0.936367	0.194135	Mcm6	-0.0948539	0.711896		1.04074	0.265788	Atp1a1	0.0576158	0.575464		1.09717	0.202093	Cdkn2a	0.133792	0.694448		0.923437	0.157554	Pcm1	-0.114914	0.802571
0.922491	0.194139	Arl8b	-0.116393	0.711887		1.03142	0.266105	Ctage5;Mia2	0.0446332	0.574948		0.960612	0.202517	Bod1l	-0.0579745	0.693539		1.13002	0.157691	Dbi	0.176354	0.802193
1.14614	0.194316	Memo1	0.196782	0.711492		1.18894	0.266169	Hgh1	0.249674	0.574843		1.09061	0.202677	Prdx2	0.125133	0.693195		0.954028	0.1577	Nckap1	-0.0678967	0.802168
1.22452	0.194524	Xab2	0.292214	0.711026		1.04732	0.266638	Edc4	0.066704	0.574078		0.881187	0.202915	Cox6b1	-0.182479	0.692686		0.933216	0.157741	Smu1	-0.0997174	0.802057
1.08469	0.195639		0.117287	0.708545		1.01324	0.266959	Trap1	0.018982	0.573556		0.853613	0.203259	Upf1	-0.228346	0.691951		0.856897	0.157937	Hsd17b7	-0.222806	0.801517
1.18776	0.196972	Idh1	0.248246	0.705595		0.834945	0.267112	Brox	-0.260246	0.573307		1.10445	0.20346	Pkn2	0.143324	0.691521		1.06599	0.158191	Ptcd3	0.0921914	0.800819
0.951834	0.197528	Klhl11	-0.0712175	0.704371		0.966541	0.267224	Acsl3	-0.0490972	0.573125		1.17292	0.203542	Trim25	0.230105	0.691347		0.912842	0.158307	Supt16h	-0.131563	0.8005
0.727272	0.197679	Eif4b	-0.459433	0.70404		1.08355	0.267616	Tmed5	0.11577	0.572487		0.783663	0.203989	Rasa3	-0.351694	0.690394		0.564298	0.158385	Igbp1;Igbp1b	-0.82547	0.800285
1.16537	0.197864	Ddx56	0.220793	0.703633		1.1207	0.26768	Rab5b	0.164394	0.572384		0.903396	0.20418	Ppt2	-0.14657	0.689988		1.09157	0.158423	Ftsj3	0.126403	0.800181
1.09151	0.198268	Nudt10;Nudt11;Nudt4	0.126332	0.702747		1.04476	0.268291	Psma5	0.0631727	0.571395		1.32209	0.204245	Cct2;CCT2	0.402823	0.689848		1.07959	0.158652	Topbp1	0.11048	0.799555
0.950191	0.198442	Arl1	-0.0737103	0.702367		1.15936	0.268863	Ada	0.213328	0.570469		1.03683	0.204273	Uqcrfs1	0.0521861	0.689788		1.21517	0.158671	Numbl	0.281162	0.799502
1.13787	0.198664	Ormdl3	0.18633	0.701881		0.977395	0.269986	Eif3i	-0.0329865	0.568659		1.10893	0.204291	Hp1bp3	0.149167	0.68975		1.05771	0.158745	Usp7	0.0809392	0.7993
1.08351	0.199158	Fkbp4	0.115714	0.700802		1.05581	0.270016	Slc3a2	0.0783461	0.56861		1.04055	0.204331	Bcap31	0.057347	0.689666		1.17637	0.158783	Tbc1d17	0.234343	0.799196
0.935853	0.199783	Csnk2a2	-0.095646	0.69944		1.0243	0.270018	Pdxdc1	0.0346453	0.568607		1.13461	0.205443	Ap1g1	0.182195	0.687308		0.940461	0.158866	Hspb11	-0.0885592	0.79897
1.0813	0.200326	Tmlhe	0.112767	0.698263		1.04641	0.270091	Ap3s1	0.0654545	0.568489		0.983792	0.206178	Itpr3	-0.0235754	0.685757		1.05306	0.158901	Sec63	0.0745907	0.798873
0.757685	0.200411	Cttn	-0.40033	0.698079		1.13917	0.270155	Bckdhb	0.187978	0.568387		1.12232	0.206189	Pex5	0.16649	0.685734		1.10588	0.158982	Bola2	0.145193	0.798651
0.972175	0.200503					0.942995	0.270732	Sf3b6	-0.0846786	0.56746		0.92619	0.2063	Eci1	-0.11062	0.685501		1.07538	0.159084	Mrpl37	0.104844	0.798374
0.810362	0.200737	Csad	-0.303362	0.697373		1.07226	0.271736	Ap2a1	0.100649	0.565853		1.1391	0.206928	Qars	0.187898	0.684181		1.16447	0.159477	Nhp2l1	0.219676	0.797302
1.04044	0.200939	Ighmbp2	0.0571989	0.696936		0.922307	0.271881	Faf1	-0.116681	0.565621		1.36265	0.207059	Psmb3	0.446411	0.683907		0.915831	0.159829	Ola1	-0.126846	0.796345
1.15362	0.201597	Pmpcb	0.206169	0.695517		0.922249	0.272525	Eno3	-0.116771	0.564594		1.07553	0.207078	Eif4a3	0.105043	0.683867		1.14999	0.159928	Wdr55	0.20162	0.796075
0.940468	0.202156	Vasp	-0.0885489	0.694314		1.07583	0.272573	Pak1ip1	0.105452	0.564517		0.856391	0.207219	Col12a1;COL12A1	-0.223659	0.68357		1.15586	0.160136	Pcca	0.20897	0.795512
1.14079	0.202712	Dcaf8	0.190032	0.69312		1.03084	0.272604	Hmgb1;HMGB1	0.0438179	0.564468		1.08699	0.207223	Nek7	0.120341	0.683563		1.16275	0.160527	Mllt4	0.217537	0.794452
0.958409	0.202758	Ppia	-0.061286	0.693021		1.05545	0.273111	Tpd52l2	0.0778586	0.563661		1.0282	0.207407	U2surp	0.0401161	0.683177		1.10411	0.160769	Mogs	0.142878	0.793798
0.903839	0.202908	Atp6v1c1	-0.145863	0.692701		0.924435	0.273198	Gnl3	-0.113356	0.563522		1.05078	0.207516	Fabp4	0.0714632	0.682949		1.09684	0.160789	Dhrs1	0.133358	0.793743
0.790168	0.203944	Rap1a	-0.339768	0.69049		1.1122	0.273439	Dnaja1	0.153414	0.56314		0.793055	0.207658	Tns3	-0.334507	0.682651		0.954243	0.161081	Rcc2	-0.0675708	0.792957
1.1965	0.203986	Lancl2	0.25882	0.690399		0.951584	0.273583	Rrp12	-0.0715973	0.562912		1.06813	0.207717	Cpsf3	0.0950934	0.682529		1.02326	0.161084	Lrp1	0.0331761	0.792949
1.1523	0.204502	Mki67	0.204512	0.689302		1.07297	0.273894	Vcan	0.101616	0.562417		1.05771	0.207846	Steap3	0.0809377	0.682258		1.25816	0.1614	Eefsec	0.33131	0.792096
1.03121	0.205499	Numbl	0.0443418	0.687191		0.969316	0.274053	Sae1	-0.0449607	0.562166		1.14111	0.207945	Uchl5	0.190436	0.682051		0.85801	0.162048	Rnf20	-0.220933	0.790356
1.07453	0.206211	Cad	0.103704	0.685688		1.05718	0.274305	Vti1b	0.0802143	0.561767		1.06029	0.208286	Lrp1	0.0844539	0.681339		1.16027	0.162062	Exosc7	0.21446	0.790318
1.0745	0.206529	Prpf8	0.103659	0.685018		0.841662	0.274731	Ranbp1	-0.248687	0.561093		1.09645	0.20841	Slirp	0.132844	0.681081		0.955338	0.162449	Actl6a;Actl6b	-0.0659164	0.789284
0.916794	0.206606	Snrpd2	-0.12533	0.684857		1.11733	0.275003	Abhd14b	0.160059	0.560663		0.936052	0.208933	Nup107	-0.09534	0.679994		0.964587	0.162573	Nmt2	-0.0520169	0.788951
1.11315	0.20701	Kif5b	0.154642	0.684009		1.10029	0.275026	Dctn2	0.137885	0.560626		1.11348	0.209059	Ttll12	0.155071	0.679731		1.02024	0.162758	Sptbn1	0.0289078	0.788457
0.900645	0.208515	Myo18a	-0.150969	0.680863		0.937925	0.275543	Mki67	-0.0924563	0.55981		1.11464	0.209124	Kdm3a	0.15658	0.679596		0.907152	0.162958	Psma4	-0.140584	0.787926
0.925402	0.208713	Pawr	-0.111849	0.68045		1.10517	0.276089	Tmlhe	0.144269	0.558951		1.11213	0.209352	Gdi2	0.153324	0.679123		0.900676	0.163091	Rpl3	-0.15092	0.787569
1.07123	0.209087	Mxra7	0.0992636	0.679673		0.889573	0.276196	Nop58	-0.168814	0.558782		1.14823	0.2096	Slc25a5	0.199411	0.678609		0.956616	0.163437	Top1	-0.0639875	0.78665
1.05381	0.209308	Sdpr	0.0756193	0.679214		1.01536	0.276955	Map4	0.0219842	0.557591		1.07082	0.209792	Kars	0.0987113	0.678211		0.90789	0.163525	Rpl7	-0.139411	0.786417
0.900856	0.210049	Pgp	-0.150631	0.67768		0.94435	0.27711	Ube3a	-0.0826058	0.557348		1.12079	0.209888	Ints3	0.164511	0.678012		1.12593	0.163842	Atp5d	0.171117	0.785573
0.948415	0.210093	Prdx6	-0.076409	0.677589		1.13809	0.277388	Tulp3	0.186611	0.556912		1.12557	0.209915	Timm50	0.170662	0.677956		1.16537	0.163844	Lrch3	0.220787	0.78557
1.10013	0.210151	Exoc3	0.13768	0.677468		1.11831	0.277687	Kif2a	0.161324	0.556445		1.04469	0.210004	Col4a2	0.0630703	0.677772		0.894702	0.164122	CDC42;Cdc42	-0.160521	0.784832
1.158	0.21019	Raver1	0.21164	0.677387		0.941694	0.277893	Tgoln1;Tgoln2	-0.0866702	0.556122		1.1298	0.210603	Rps13	0.176062	0.676535		1.16008	0.164375	Znf326	0.214222	0.784163
1.09409	0.210745	Prpf19;PRPF19	0.129736	0.676243		1.14176	0.278506	Ap2s1	0.191263	0.555166		1.03153	0.210862	Itgav	0.0447884	0.676001		1.04637	0.164672	Rab7a	0.0653885	0.783381
0.950973	0.210803	Tmpo	-0.0725235	0.676122		0.919689	0.278572	Gatad2a	-0.120782	0.555063		1.04153	0.21098	Gltp	0.0586996	0.675759		1.16923	0.16469	Stk10	0.225565	0.783334
0.887735	0.210899	Acads	-0.1718	0.675926		1.13242	0.278921	Rbbp9	0.17941	0.554518		1.0823	0.211573	Pgm3	0.114102	0.67454		1.03194	0.164983	Pitrm1	0.0453601	0.782562
0.953587	0.211079	Slc25a4	-0.0685631	0.675555		0.934722	0.279004	Nifk	-0.0973915	0.55439		1.07281	0.211623					0.952094	0.165117	Atrx	-0.0708236	0.782207
0.937168	0.211432	Eps15	-0.0936207	0.674829		0.938875	0.27914	Cpt1a	-0.0909954	0.554177		1.12053	0.212061	Rbl1	0.164179	0.67354		1.03855	0.165507	Pls3	0.0545736	0.781183
0.928177	0.211794	Tmed10	-0.107528	0.674086		1.05485	0.279224	Gak	0.0770339	0.554047		0.880704	0.212444	Tuba1b;tuba;Tuba4a	-0.18327	0.672755		1.11877	0.166193	Capn6	0.161911	0.779386
1.09958	0.212055	Pgrmc1	0.136958	0.673552		1.27644	0.279261	Gan	0.352131	0.55399		1.04	0.212722	Eps8	0.0565815	0.672187		0.938941	0.166273	Hmgn2	-0.0908942	0.779178
1.09399	0.212514	Tgoln1;Tgoln2	0.129601	0.672612		0.903978	0.279662	Rdh11	-0.145641	0.553366		1.03861	0.212732	H2afx	0.0546486	0.672167		1.12235	0.166831	Sbf1	0.166521	0.777723
0.930582	0.212529	Eefsec	-0.103794	0.672582		0.952114	0.280037	Lgals3;LGALS3	-0.0707936	0.552785		1.04106	0.213497	Anapc1	0.0580526	0.670609		0.974581	0.167037	Rpl19	-0.0371459	0.777187
0.811386	0.212656	Gclc	-0.30154	0.672322		1.07644	0.280097	Rab21	0.106261	0.552691		0.959407	0.214357	Ppp1r12a	-0.0597847	0.668863		1.04166	0.167051	Lrpprc	0.0588794	0.77715
0.96613	0.212712	Ube2j2	-0.0497114	0.672208		1.07195	0.280194	Trip10	0.100232	0.552541		0.940011	0.214681	Rad23b	-0.0892508	0.668207		1.35008	0.167557	Lsm3	0.433047	0.775837
1.08702	0.212743	Rps15a	0.12038	0.672144		1.14817	0.280382	Amdhd2	0.199335	0.55225		1.08474	0.21495	Fbll1	0.117347	0.667662		1.34715	0.16763	Stam2	0.429909	0.775648
1.29628	0.213499	Vcan	0.374376	0.670604		1.06392	0.280415	Fth1	0.089384	0.552199		1.10187	0.215469	Glrx	0.139957	0.666615		0.892137	0.16794	Rpl22	-0.164662	0.774846
1.14008	0.213969	Cand1	0.189134	0.66965		0.857383	0.281023	Bicd2	-0.221988	0.551258		1.06906	0.215595	Hnrnpk	0.0963406	0.666361		1.16217	0.168009	Yars2	0.216816	0.774668
1.10158	0.214029	Prmt3	0.139568	0.669527		0.9709	0.281832	Cars	-0.0426056	0.55001		1.12781	0.216309	Rp2	0.173527	0.664925		1.26394	0.168253	Apip	0.337931	0.774038
1.06512	0.214099	Mettl16	0.0910134	0.669386		0.958624	0.282005	Rps20	-0.0609636	0.549743		1.20511	0.216331	Xab2	0.269165	0.664882		0.905029	0.168659	Utp6	-0.143964	0.772991
1.07913	0.214395	Psmg4	0.109875	0.668785		1.03548	0.282507	Sept11	0.0502964	0.548971		1.17033	0.216468	Ptn;PTN	0.226917	0.664606		1.07166	0.168852	Sh3bgrl3	0.0998437	0.772494
1.09985	0.214587	Ube2k	0.137313	0.668396		1.11016	0.282653	Rpa2	0.150769	0.548747		1.2399	0.216867	Tax1bp3	0.31022	0.663807		1.0692	0.168938	Phpt1	0.0965267	0.772272
0.880044	0.2151	Mta1	-0.184352	0.667359		0.857957	0.283267	Higd1a	-0.221023	0.547803		1.12714	0.216998	Pfn1	0.172664	0.663545		0.937899	0.169157	Copg1	-0.0924951	0.771709
1.10912	0.215369	Rabep2	0.14942	0.666816		0.953132	0.283293	Eef1a1;EEF1A1	-0.0692522	0.547764		1.06146	0.217006	Ckap5	0.0860461	0.663528		1.21012	0.169294	Bin1	0.275149	0.77136
0.936015	0.215916	Trove2	-0.0953959	0.665715		1.06723	0.283799	Rab11a;Rab11b	0.093866	0.546988		1.10553	0.217205	Sucla2	0.14474	0.66313		1.13921	0.169598	Limd2	0.188035	0.77058
0.867214	0.216149	RSU1;Rsu1	-0.20554	0.665247		0.944974	0.284802	Rpl32-ps	-0.0816531	0.545457		0.921304	0.217852	Nedd8	-0.11825	0.661839		1.18131	0.1697	Nmral1	0.240383	0.770317
1.15255	0.216276	Itgb3	0.204824	0.664991		0.961239	0.286099	Gemin5	-0.0570327	0.543484		1.10869	0.217943	Tgoln1;Tgoln2	0.148859	0.661656		1.22144	0.169823	Prkcd	0.288585	0.770004
1.09449	0.216498	Pdcd11	0.130253	0.664547		0.90533	0.286276	Fdps	-0.143485	0.543216		1.09574	0.218051	Tbcd	0.131907	0.661442		0.89609	0.170781	Calr	-0.158285	0.76756
1.04652	0.216755	Ift81	0.0656029	0.664031		0.963791	0.286609	HIST1H2BK;HIST1H2BH;Hist1h2bc;Hist2h2bb;Hist1h2bh;HIST1H2BC;HIST1H2BN;HIST1H2BD;Hist1h2bm;HIST1H2BM;HIST1H2BB;HIST2H2BE;HIST1H2BO;HIST1H2BJ;Hist2h2be	-0.0532084	0.542711		1.05193	0.218525	Stk24	0.0730376	0.6605		0.897896	0.170846	Xrcc6;XRCC6	-0.155379	0.767394
1.09073	0.217199	Cdkn2a	0.125294	0.663143		1.09629	0.286693	Dnajc8	0.132632	0.542582		1.07187	0.218923	Gsta4	0.100136	0.659708		1.15356	0.171035	Snrpd3	0.206091	0.766916
1.10367	0.217434	Rfc4	0.142311	0.662672		0.899113	0.286797	H2afy	-0.153426	0.542426		1.13331	0.219137	Mon2	0.180543	0.659284		1.07818	0.171134	Stmn1	0.108598	0.766664
1.0859	0.217477	Bzw2	0.118895	0.662586		0.950876	0.287153	Nop2	-0.0726716	0.541886		0.890231	0.219492	Atp6v0d1	-0.167748	0.658581		1.1218	0.17116	Gusb	0.165809	0.766597
0.929742	0.218052	Rpl11	-0.105098	0.661439		1.131	0.28718	Zc3h14	0.177603	0.541846		1.07306	0.219859	Zfand6	0.101734	0.657856		1.12062	0.171187	Otulin	0.164299	0.766528
1.09066	0.218741	Acta2;Actg2	0.125197	0.660069		1.10922	0.287464	Erh	0.14954	0.541417		1.13071	0.220549	Tbc1d8b	0.177228	0.656496		0.868491	0.171525	Rps8	-0.203418	0.765674
0.895264	0.218835	Vim	-0.159615	0.659883		0.971339	0.28867	Atic	-0.0419532	0.539599		1.06657	0.220579	Smim1	0.0929756	0.656436		1.04923	0.171646	Cltb	0.0693282	0.765366
1.12236	0.219109		0.166538	0.659339		1.13149	0.289042	Polr2a	0.178225	0.539039		1.24076	0.220595	Eif5b	0.311223	0.656405		1.31783	0.171921	Erf	0.398165	0.764671
0.704309	0.21932	Ddx42	-0.50572	0.658922		0.914901	0.289042	Smchd1	-0.128313	0.539039		1.20168	0.220647					1.1363	0.172422	Ddhd2	0.184344	0.763407
0.948233	0.219433	Dkc1;DKC1;CBF5	-0.0766863	0.658698		0.95466	0.289311	Ik	-0.0669408	0.538634		0.962308	0.220751	Mob4	-0.05543	0.656098		1.05116	0.172816	Wdr33	0.0719886	0.762416
1.01926	0.219669	Dpysl2	0.0275228	0.658231		1.14923	0.289893	Mt1	0.200663	0.537763		1.12658	0.220909	Eif3m	0.171951	0.655786		1.24335	0.172966	Bop1	0.314234	0.76204
1.08766	0.220799	Atp5f1	0.121226	0.656002		1.09076	0.290712	Ric8a	0.125332	0.536537		1.11022	0.221443	Col3a1	0.150844	0.654739		0.930898	0.173082	Nudcd3	-0.103305	0.761747
1.46495	0.221388	Galnt2;Galnt4	0.550849	0.654845		1.11185	0.290729	Rprd2	0.152961	0.536512		0.982549	0.22147	Enoph1	-0.0253981	0.654686		0.964252	0.173886	Arpc5	-0.0525176	0.759735
1.03848	0.221613	Rdh11	0.0544723	0.654405		0.900399	0.291439	Nradd	-0.151364	0.535452		1.02503	0.221819	Dnpep	0.0356594	0.654001		1.15121	0.17399	Matr3	0.203149	0.759476
0.892101	0.221952	Igf2r	-0.164721	0.653741		0.960827	0.291526	Prkaca	-0.0576519	0.535322		0.934465	0.221843	Polr2a	-0.0977873	0.653954		1.14284	0.174273	Mrps23	0.192628	0.758771
1.04777	0.222082	Hspe1	0.0673181	0.653486		0.891791	0.291629	Zcchc6	-0.165222	0.53517		1.13371	0.221849	Drg2	0.181054	0.653942		1.04519	0.174385	Erp44	0.063761	0.758491
1.05427	0.222309	Atp1b3	0.0762421	0.653042		1.22282	0.292115	Mad1l1;MAD1L1	0.290214	0.534446		0.906588	0.222141	Gnb2	-0.141481	0.653371		1.14997	0.174747	Cd14	0.201595	0.75759
1.14377	0.222478	Ik	0.193793	0.652714		1.1006	0.29287	Eif2b5	0.138288	0.533326		0.826389	0.222622	Ogt	-0.275107	0.652432		1.1337	0.174832	Rnpep	0.18104	0.75738
1.08523	0.222538	Wdr1	0.118	0.652596		1.05309	0.293048	Rab5a	0.0746223	0.533061		1.05794	0.223287	Minpp1	0.0812549	0.651137		1.09187	0.174966	Akap2	0.126803	0.757046
1.09015	0.222863	Hnrnpll	0.124527	0.651962		1.01223	0.293355	Anxa2;ANXA2	0.017539	0.532606		1.13682	0.223533	Prrc2a	0.185005	0.650659		0.949057	0.175157	Snd1	-0.0754333	0.756572
0.883316	0.222881	Col12a1;COL12A1	-0.178998	0.651928		1.11442	0.294226	Syne3	0.156294	0.531319		1.07605	0.223951	Copz1	0.105742	0.649846		0.965519	0.17535	Tns3	-0.0506234	0.756095
1.04674	0.222908	Erp44	0.0659084	0.651875		1.19988	0.294521	Trim32	0.262896	0.530884		1.14943	0.224065	Rtn3;RTN3	0.200916	0.649626		0.840545	0.175944	Nop58	-0.250603	0.754625
1.06893	0.223342	Vps18	0.096168	0.65103		1.05131	0.295066	Sept2;SEPT2	0.0721865	0.530081		0.963208	0.224476	Wdr61	-0.0540814	0.64883		0.952005	0.176453	Hars	-0.070959	0.753372
1.05015	0.223486	Smpd2	0.0705961	0.650749		0.879389	0.295719	Kpna4	-0.185427	0.529121		1.14412	0.225351	Cr1l	0.194232	0.64714		1.09514	0.176561	Alad	0.131109	0.753106
0.937773	0.22524	Usp4	-0.092689	0.647354		1.06085	0.296515	Rab5c	0.0852154	0.527953		1.09687	0.225501	Mapk7	0.133386	0.646852		1.06674	0.1766	Cox6c	0.0932117	0.753009
1.20134	0.225744	Etf1	0.264643	0.646384		0.923549	0.296969	Exoc3	-0.114739	0.527289		1.06945	0.226055	Arl8b	0.0968755	0.645785		1.12539	0.17674	Acadsb	0.170419	0.752666
1.16843	0.225915	Eif4e	0.224574	0.646056		0.945909	0.297211	Exosc9	-0.080226	0.526935		1.04523	0.226066	Usp4	0.0638209	0.645765		1.08723	0.176888	Cdc5l	0.120651	0.752301
1.08044	0.22614					0.847424	0.297807	Rnf20	-0.238843	0.526066		1.0544	0.226068	Rps9	0.0764229	0.645762		1.11601	0.177092	Ubfd1	0.158354	0.751801
1.07237	0.22646	Gak	0.100807	0.645009		0.972626	0.298156	Dync1i2	-0.0400426	0.525557		1.03242	0.226145	Adrbk1;Adrbk2	0.0460269	0.645614		1.21332	0.177434	Ada	0.278964	0.750962
0.75973	0.226542	Abcg2	-0.396441	0.644852		1.06589	0.298233	Tssc1	0.0920603	0.525444		1.07972	0.226168	Srsf7	0.110662	0.645568		1.09732	0.177787	Fyn;Yes1;Src;Lck;Lyn;Hck	0.133991	0.7501
1.0873	0.22792	Hist1h1d	0.120755	0.642218		0.935981	0.298394	Hspa8;HSPA8	-0.0954495	0.52521		1.07769	0.226349					1.10339	0.177864	Ppp5c	0.141941	0.749911
0.953784	0.229056	Pak2	-0.068266	0.640058		1.06516	0.29903	Txlna	0.0910635	0.524286		1.22675	0.226383	Ccnb1	0.294839	0.645156		1.0938	0.177927	Srp9	0.129349	0.749758
0.914664	0.23079	Cap1	-0.128687	0.636784		0.919205	0.299549	Snx6	-0.121541	0.523532		0.960585	0.226554	Mrps11	-0.0580146	0.644829		1.24085	0.178378	Inpp1	0.311325	0.748659
1.18085	0.231167	Cops7a	0.23982	0.636074		0.938428	0.300721	Actr10	-0.0916827	0.521836		1.14881	0.226581	Khsrp;KHSRP	0.200145	0.644777		1.09726	0.17863	Myo1e	0.133911	0.748046
0.900631	0.231196	Nek7	-0.150992	0.636019		1.06713	0.300923	Fam49b	0.093731	0.521544		0.967881	0.226648	Arl2	-0.0470977	0.644649		0.834111	0.178694	Tram1	-0.261689	0.74789
1.08497	0.231474	PA2G4;Pa2g4	0.117653	0.635498		0.959012	0.301292	Actc1;Acta1	-0.0603799	0.521012		1.36077	0.226683	Obsl1	0.444418	0.644582		1.05805	0.178791	Pgam5	0.0814022	0.747654
1.10201	0.232258	Pgm1	0.140138	0.63403		0.928542	0.302895	Cat	-0.106961	0.518708		0.875113	0.226779	Smarcc1	-0.192459	0.644398		1.02892	0.179134	Prpf6	0.0411273	0.746822
0.920486	0.232385	G6pdx;G6PD	-0.119533	0.633792		0.916441	0.302931	Stat6	-0.125887	0.518657		1.09344	0.227194	Mthfd1	0.128869	0.643602		1.09866	0.179656	Rbmxl1;Rbmx	0.135747	0.745559
1.04794	0.2325	Cox7a2	0.0675532	0.633577		0.982885	0.302964	Rpl11	-0.0249049	0.518609		1.08213	0.228209	Idi1	0.113867	0.641668		0.887969	0.180338	Tmf1	-0.171419	0.743914
1.16419	0.232891		0.219329	0.632847		0.895041	0.303168	Lrrfip1	-0.159974	0.518317		0.885195	0.228607	Sar1a	-0.175933	0.64091		1.05114	0.180489	Mta2	0.0719604	0.743549
0.947493	0.233724	Arhgdia	-0.0778131	0.631297		0.930156	0.303669		-0.104455	0.5176		0.749939	0.229384	Pfn2	-0.415154	0.639438		1.04577	0.180515	Tcof1	0.0645686	0.743487
1.0691	0.233957	Ptk7	0.0963972	0.630863		0.903934	0.30388	Ptms	-0.145711	0.517298		1.10089	0.229605	Rragc	0.138672	0.639018		1.025	0.180709	Tln1	0.0356282	0.743019
0.903152	0.234041	Epb41l2	-0.146959	0.630709		0.909585	0.304245	Cers5	-0.13672	0.516777		0.795202	0.229671	Rpl7	-0.330607	0.638893		1.05652	0.181168	Cbr1	0.0793261	0.741919
1.08756	0.234147	Pdia4	0.121092	0.630511		0.972721	0.304348	Rock2	-0.0399016	0.51663		1.04414	0.229951	Slc25a4	0.0623114	0.638366		0.926725	0.182194	Fbl	-0.109787	0.739466
1.10148	0.234672	Samhd1	0.139446	0.629539		1.10021	0.304606	Necap1	0.137778	0.516261		0.940176	0.230254					1.10872	0.182839	Fech	0.148893	0.737932
1.19974	0.234832	Uba3	0.262724	0.629243		1.08709	0.304659	Fech	0.12047	0.516185		1.09998	0.230425	Banf1	0.137481	0.637471		0.844516	0.182864	Canx;CANX	-0.243804	0.737871
1.08542	0.235059	Pofut2	0.118254	0.628823		1.07711	0.3053	Eif2b2	0.107169	0.515274		0.775302	0.23051	Pabpc1	-0.367169	0.637311		1.06593	0.182888	Timm44	0.0921137	0.737814
0.645762	0.235191	Cyb5a	-0.630925	0.62858		0.943705	0.305407	Eri3	-0.0835922	0.515121		0.931435	0.230677	Drg1	-0.102474	0.636995		1.08623	0.183078	Psmb6	0.11933	0.737365
1.10115	0.235887	Pfn1	0.139009	0.627296		1.0706	0.305514	Bri3bp	0.0984135	0.514968		1.23312	0.231945	Sh3kbp1	0.302312	0.634616		0.863913	0.183152	Tmem263	-0.211042	0.737189
0.871764	0.236479	Ehd1	-0.197991	0.626208		1.10575	0.305783	Snrpd3	0.145026	0.514586		0.95901	0.232266	Ccar1	-0.0603826	0.634015		1.09263	0.183273	Akr1e2	0.127805	0.736901
0.979015	0.236517	Me2	-0.0305976	0.626138		1.066	0.306383	Vdac2	0.0922105	0.513735		1.03959	0.232639	Dap	0.056014	0.633318		0.95285	0.183308	Flnc	-0.0696795	0.736818
0.952708	0.236781	Myg1	-0.0698944	0.625653		0.94607	0.306426	Pitpna	-0.0799819	0.513674		1.16023	0.233384	Kdm2a	0.214415	0.631929		1.04199	0.184244	Hist1h1b;HIST1H1B	0.0593433	0.734607
0.967272	0.237138	Map2k1	-0.0480058	0.624999		1.10281	0.306577	Rplp2	0.141184	0.51346		1.06872	0.233592	Acot8	0.0958828	0.631543		1.03055	0.184537	Pgp	0.0434078	0.733917
0.937399	0.237141	Ccdc93	-0.093265	0.624993		1.03815	0.306666	Uso1	0.0540182	0.513335		1.10811	0.234583	Cdc73	0.148102	0.629704		0.890388	0.185031	Rpl35	-0.167493	0.732755
0.879251	0.237281	Gaa	-0.185654	0.624737		0.943408	0.30744	Map7d1	-0.0840465	0.51224		1.09626	0.235057	Sfpq	0.132596	0.628826		0.928521	0.185586	Hmox2	-0.106993	0.731454
0.93519	0.237294	Lnpep	-0.0966687	0.624713		0.960675	0.308079	H2afv;H2afz	-0.0578792	0.511338		1.08202	0.235836	Cox17	0.113723	0.627391		0.967656	0.185946	Ranbp3	-0.047434	0.730613
1.05855	0.23733	Acap2	0.0820955	0.624647		1.07634	0.308472	Pip4k2c	0.106136	0.510784		1.14357	0.235903	Lpcat3	0.193542	0.627266		1.15867	0.186194	Mrps11	0.212472	0.730034
0.911885	0.237775	Fxr1	-0.133076	0.623833		1.0733	0.308656	Ntpcr	0.102052	0.510525		1.13191	0.236111	Hyou1	0.178765	0.626885		0.956907	0.18631	Tcerg1	-0.063549	0.729763
1.20073	0.237782	Rpl14	0.263907	0.623821		1.11513	0.308698	Myl6	0.157214	0.510466		1.0561	0.23686	Uck1	0.0787512	0.625509		1.10298	0.186771	Ppp2r1b	0.141407	0.728691
0.952367	0.238033	Ywhab	-0.0704104	0.623362		1.05559	0.308924	Mrps26	0.0780431	0.510148		1.05775	0.237478	Hnrnpa2b1	0.080993	0.624376		1.21913	0.186901	Zpr1	0.285855	0.728388
1.02348	0.2382	Pip4k2c	0.0334845	0.623058		1.03092	0.309223	Plxnb2	0.0439349	0.509728		1.07778	0.237547	Ubxn7	0.108058	0.624251		1.07142	0.18765	Gmppa	0.0995251	0.726651
0.919487	0.238848	Rfc5	-0.121099	0.621878		1.09656	0.309675	Tarsl2	0.132989	0.509094		0.727017	0.237547	Psme1;PSME1	-0.459939	0.624251		1.27369	0.187887	Arfgap1	0.349014	0.726103
0.781527	0.238929	Mlec	-0.355633	0.621731		1.15706	0.309895	Sars2	0.210468	0.508785		1.45358	0.237598	Galnt2;Galnt4	0.539609	0.624157		1.08606	0.188016	Mrpl11	0.119107	0.725805
1.06516	0.239699	Ndufb11	0.0910735	0.620334		1.2479	0.310086	Mtpn	0.319507	0.508517		1.11991	0.238011	Diaph1	0.163379	0.623403		1.09138	0.188044	Arl8a	0.126151	0.725741
1.11387	0.239883	Eml1	0.155582	0.620001		1.20568	0.310462	Mcat	0.269851	0.507991		1.04829	0.23828	Tuba1a;Tuba3a	0.0680442	0.622912		1.39031	0.18809	Rbx1	0.475409	0.725635
0.713493	0.239892	Cops4	-0.487029	0.619984		1.12452	0.310481	Cpt2	0.169311	0.507965		1.11722	0.23941	Abcf3	0.159909	0.620857		1.1403	0.188193	Ppp1cc	0.189417	0.725396
1.07604	0.24011	PAPOLB;Papolb;Papola	0.105729	0.61959		0.978886	0.311259	Eif2s3x;Eif2s3;EIF2S3;Eif2s3y;EIF2S3L	-0.0307866	0.506879		0.931857	0.23942	Gsk3b	-0.101819	0.62084		1.03698	0.189043	Plxnb2	0.0523881	0.72344
0.913673	0.240212	Helz2	-0.13025	0.619406		0.891617	0.311669	Tia1	-0.165503	0.506307		1.04246	0.240899	Hook3	0.0599856	0.618165		1.10169	0.189454	Katnb1	0.13972	0.722496
1.09404	0.240326	Npepps	0.129663	0.6192		0.904439	0.311721	Sbf1	-0.144904	0.506234		1.11346	0.241349	Naa15	0.155051	0.617355		1.05079	0.190287	Akr7a2	0.0714789	0.720591
0.959182	0.240406	Smu1	-0.0601235	0.619054		1.30861	0.311783	Necap2	0.388032	0.506148		0.917764	0.241402	Ncam1	-0.123805	0.617259		0.952243	0.190404	Tmco1	-0.0705989	0.720324
0.836471	0.240875	Arid1a	-0.257613	0.618209		0.915251	0.312908	Smarca5	-0.12776	0.504583		1.08654	0.24143	Ptgis	0.11974	0.617209		0.966038	0.19148	Smc2	-0.0498479	0.717876
0.929223	0.241245	Rpl3	-0.105903	0.617542		1.07499	0.313221	Cr1l	0.104318	0.504149		1.14386	0.241518	Utp6	0.193915	0.617051		1.1109	0.191481	Atad1	0.151724	0.717874
0.837352	0.241623	Tmem201	-0.256093	0.616863		0.93377	0.313857	Kdm2a	-0.0988614	0.503268		0.866466	0.241583	Nhp2l1	-0.206785	0.616934		0.722655	0.191547	Chordc1	-0.468622	0.717725
0.883347	0.241763	Prmt5	-0.178948	0.616611		0.962594	0.31401	Hist1h2ak	-0.0550009	0.503057		1.14353	0.241766	Tceb1	0.193498	0.616605		0.976813	0.191621	Capzb	-0.0338461	0.717558
1.08693	0.242264	Tceb1	0.120262	0.615711		0.970054	0.314185	Vcl	-0.0438633	0.502815		1.03176	0.241787	Hnrnpa0	0.0451055	0.616567		1.21824	0.191687	Elovl5	0.284794	0.717407
1.07884	0.242694	Numa1	0.109481	0.614941		1.10075	0.314534	Cd3eap	0.13849	0.502333		0.878644	0.241791	Rps16	-0.186649	0.616559		1.04387	0.191734	Dhx9	0.0619421	0.7173
0.9054	0.243002	Hmgn2	-0.143372	0.61439		1.10972	0.314789	Gfpt2;GFPT2	0.150192	0.501981		1.07428	0.242048	Anxa8	0.103375	0.616098		1.12329	0.192003	Pus1	0.167724	0.716693
0.924153	0.243292	Zcchc6	-0.113796	0.613872		1.04094	0.316886	Aatf	0.0578836	0.499097		1.06769	0.242643	Ugdh;UGDH	0.0944913	0.615032		0.929863	0.192129	Sptlc2	-0.104909	0.716408
1.04802	0.243347	Lage3	0.0676726	0.613774		1.05245	0.317072	Rhoa	0.0737527	0.498842		1.08732	0.242982	Txndc5	0.120775	0.614426		1.14749	0.193095	Erh	0.198486	0.714229
1.07982	0.243548	Actbl2	0.110789	0.613416		1.04791	0.317904	Cox15	0.0675203	0.497704		1.077	0.24342	Ndufa12	0.107017	0.613645		1.18944	0.193466	Plrg1	0.25028	0.713394
1.01392	0.244079	Elac2	0.0199384	0.61247		1.07299	0.318686	Pycr1	0.101642	0.496638		1.18299	0.245139	Dpysl3	0.242443	0.610588		1.08391	0.193588	Pip5k1c	0.116239	0.713121
1.06381	0.244101	Cc2d1b	0.0892422	0.61243		0.958587	0.318736	Abcg2	-0.0610187	0.496569		1.14196	0.245379	Dnaja3	0.191509	0.610163		0.805442	0.193799	Nradd	-0.312148	0.712648
0.973797	0.244223	Agpat4	-0.0383064	0.612214		0.961662	0.31918	Ttc1	-0.0563988	0.495964		0.90867	0.245394	Atp5b	-0.138172	0.610135		1.0839	0.193973	Ufl1	0.116232	0.71226
0.872739	0.244269	Stat3	-0.196378	0.612132		1.06331	0.319496	Fyn;Yes1;Src;Lck;Lyn;Hck	0.0885658	0.495534		1.10249	0.245985	Wars	0.14076	0.609091		1.0667	0.194316	Acap2	0.0931562	0.71149
1.13363	0.245319	Pgm2	0.180951	0.610269		1.14342	0.319759	Prkaa1	0.193351	0.495178		1.06371	0.246083	Actr3	0.0891111	0.608919		1.15006	0.194481		0.201705	0.711123
1.04596	0.245331	Pdlim7	0.0648275	0.610247		0.953684	0.320148	Spg20	-0.0684175	0.49465		1.46116	0.24623	Prkcdbp	0.547113	0.60866		1.07521	0.194562	Dap	0.104625	0.710942
0.91389	0.245379	Gnb2	-0.129907	0.610163		1.04534	0.320166	Vps29	0.063976	0.494625		1.07846	0.246392	Hddc2	0.108971	0.608373		0.931573	0.195407	Pds5a	-0.102259	0.70906
0.905209	0.245613	Fam3c	-0.143678	0.609749		1.10973	0.320354	Wasf2	0.150212	0.49437		1.06254	0.246668	Sec31a	0.0875161	0.607887		0.968004	0.195411	Safb	-0.0469144	0.709052
0.95568	0.245785	Ddx5	-0.065401	0.609444		1.1963	0.320758	Inpp1	0.258579	0.493823		1.10316	0.247056	Dhfr	0.141636	0.607205		1.05154	0.195751	Atp6v1c1	0.0724997	0.708296
0.917451	0.246234	Cnn3	-0.124297	0.608653		1.16493	0.322052	Wdr82	0.220248	0.492074		0.96149	0.247108	Arhgdia	-0.0566568	0.607113		1.09863	0.19579	Hnrnpa2b1	0.13571	0.708209
1.06117	0.246405	Hspa4l	0.0856588	0.60835		1.07075	0.322149	S100a11	0.0986212	0.491943		1.20124	0.247276	Akt1	0.264529	0.606818		1.06396	0.195891	Emc7	0.0894482	0.707985
1.1368	0.246453	Nrbp1	0.184976	0.608267		1.06133	0.322251	Alad	0.0858676	0.491806		0.813406	0.247546	Nqo2	-0.297952	0.606344		0.956205	0.196131	Rpl24	-0.0646074	0.707455
0.955451	0.246895	Mcm5	-0.0657469	0.607488		1.08421	0.322354	Bag6;BAG6	0.116648	0.491668		0.889743	0.247677	Tbc1d10a	-0.16854	0.606114		0.910835	0.196515	Sra1	-0.134739	0.706605
0.965717	0.247152	Vps35;VPS35	-0.0503274	0.607035		0.928886	0.322371	Prpf4	-0.106427	0.491644		0.922307	0.248312	Rrp9	-0.11668	0.605003		1.04379	0.196604	Cope	0.061825	0.706408
1.10346	0.247491	Chordc1	0.142038	0.606441		1.07182	0.322669	Hook3	0.100067	0.491242		1.05743	0.248312	Fbl	0.0805614	0.605002		1.1255	0.196616	Cep170	0.170569	0.706382
1.06735	0.247816	Tmem176b	0.0940336	0.605871		1.13756	0.322689	Ndufb4	0.185944	0.491215		0.99016	0.248382	Got2	-0.0142663	0.60488		1.07257	0.196742	Srrm1	0.101068	0.706103
1.08022	0.247949		0.111326	0.605637		1.06072	0.32366	Akr1e2	0.0850405	0.489911		1.18225	0.248403	Slc25a24	0.241537	0.604843		1.03241	0.197267	Nat10	0.0460132	0.704944
0.959941	0.248727	Rab35	-0.0589816	0.604278		1.07709	0.323748	Hibadh	0.107139	0.489792		1.10475	0.2485	Mcmbp	0.143715	0.604673		1.07392	0.197861	Txlna	0.102889	0.70364
0.915944	0.248773	Stk39	-0.126669	0.604196		1.02273	0.324154	Vamp3	0.0324212	0.489248		0.90691	0.248872	Atp5g1;Atp5g3;Atp5g2	-0.140969	0.604025		1.05571	0.198112	Ece1	0.0782145	0.70309
1.07954	0.24882	Rbbp4	0.110411	0.604114		1.08999	0.324249	Chmp2a	0.124317	0.489122		0.798556	0.248897	Rap1a	-0.324534	0.603981		1.04754	0.198279	Shmt1	0.0670082	0.702723
1.04929	0.249942	Add1	0.0694068	0.60216		0.968068	0.32604	Gls	-0.0468192	0.48673		0.859901	0.249198	Psmd8	-0.217757	0.603456		1.2056	0.198399	Golt1b	0.269748	0.702461
0.751898	0.25037	Topbp1	-0.41139	0.601417		1.05447	0.32702	Ptpn23	0.0765167	0.485426		1.17601	0.249415	Tsnax	0.233903	0.603077		0.873939	0.198505	Ptms	-0.194395	0.702228
1.0736	0.250893	Ptgis	0.10246	0.600511		1.06495	0.327092	Psma2	0.0907851	0.48533		1.11584	0.250061	Cnpy3	0.15813	0.601954		1.01866	0.198706	Cltc	0.0266773	0.70179
0.963115	0.251121	Sec23ip	-0.0542204	0.600118		1.05809	0.327113	Pip4k2a	0.0814668	0.485303		1.09508	0.250527	Naca	0.13104	0.601146		0.906723	0.19882	Tardbp	-0.141266	0.70154
1.04436	0.251355	Xrcc5	0.0626215	0.599713		1.02926	0.327302	Sbds	0.0416048	0.485051		0.952982	0.251196	Faf1	-0.0694798	0.599987		1.12034	0.199123	Arfgap3	0.163934	0.700878
1.10225	0.251806	Snrpd1	0.140455	0.598935		0.959354	0.328028	Ipo11	-0.0598649	0.484089		1.07994	0.252297	Cotl1	0.110945	0.598087		1.34622	0.199202	Sltm	0.428919	0.700706
0.959108	0.251843	Psmc1;Rpt2	-0.060235	0.59887		1.04712	0.328919	Tyms	0.0664235	0.482911		1.09291	0.25259	Pml	0.128171	0.597585		1.09787	0.19922	Pip4k2c	0.134705	0.700666
1.06018	0.252826	Tomm34	0.0843101	0.597178		0.951978	0.329398	Sf1	-0.0710003	0.482279		0.8968	0.252987	Tiprl	-0.157142	0.596902		1.1498	0.199437	Ldlrap1	0.201377	0.700194
1.03438	0.253044	Nrd1	0.0487675	0.596805		1.12282	0.330211	Kdelc1	0.167126	0.481208		1.08983	0.253044	Cnpy4	0.124102	0.596804		0.836838	0.199548	Cds2	-0.25698	0.699952
1.18577	0.253679					1.10953	0.330444	Eps15l1	0.149948	0.480903		1.12223	0.253225	Gstp1;Gstp2	0.166365	0.596493		1.16124	0.199695	Tulp3	0.215662	0.699633
0.897785	0.253829	Ndufv1	-0.155558	0.595459		1.04351	0.330616	Ergic3	0.0614438	0.480676		1.14264	0.253704	Mrc2	0.192376	0.595673		1.15402	0.199792	Bckdhb	0.206673	0.699423
1.05028	0.25395	Wdr82	0.0707718	0.595251		0.972662	0.330858	Rps19	-0.0399901	0.480358		0.810407	0.253852	Tmem201	-0.303281	0.59542		0.925554	0.20004	Rpl31	-0.111611	0.698883
1.04673	0.25397		0.0658877	0.595217		0.954483	0.331874	Lbr	-0.0672092	0.479026		1.08675	0.254255	Vat1	0.120015	0.594731		1.12509	0.200099	Ndufa7	0.170043	0.698755
0.929982	0.254174	P4ha2	-0.104725	0.594869		1.02747	0.332179	Nt5c2	0.0390931	0.478628		1.05555	0.254611	Nsdhl	0.0780017	0.594122		1.03622	0.200389	Ctage5;Mia2	0.0513337	0.698127
0.944775	0.254315	Ubap2	-0.0819572	0.594627		1.12123	0.33231	Rps12	0.165076	0.478457		1.16159	0.254814	Tnpo2	0.216103	0.593776		1.0993	0.201162	Arhgef17	0.136591	0.696455
0.969683	0.254456	Nup133	-0.0444142	0.594387		0.848079	0.33237	Usp19	-0.23773	0.478379		0.958992	0.254956	Ankfy1	-0.0604096	0.593535		1.09302	0.201655	Rab21	0.128321	0.69539
1.06262	0.254729	Psmb2	0.0876193	0.593922		0.972087	0.334781	Ccar2	-0.0408426	0.475239		0.89165	0.255389	Sept9	-0.165451	0.592797		0.9732	0.20184	Vcam1	-0.039192	0.694992
1.05261	0.254853	Wbp11	0.0739694	0.59371		1.03206	0.335197	Arhgdia	0.0455221	0.4747		0.920157	0.255473	Csnk2a2	-0.120049	0.592656		0.951157	0.201851	Rdx	-0.072244	0.694968
0.902884	0.255617	Glb1	-0.147388	0.592411		0.977574	0.335216	Csde1	-0.0327219	0.474676		0.806613	0.255523	Pc	-0.310052	0.592569		1.12385	0.201921	Necap1	0.168456	0.694819
1.0493	0.256694	Ripk1	0.0694206	0.590585		1.07005	0.335602	Hccs	0.0976816	0.474176		1.09297	0.255536	Gak	0.128259	0.592548		0.969592	0.202082	Rpa1	-0.0445506	0.694473
1.03727	0.257497					0.907274	0.336061	Sf3a2	-0.14039	0.473582		1.25679	0.255982	Slc7a6	0.329742	0.591791		1.05198	0.202261	Prpf8	0.0731086	0.694087
0.954953	0.25798	Ap2m1	-0.0664977	0.588413		1.03734	0.336121	Dync1li1	0.0528875	0.473505		0.870292	0.256466	Atad1	-0.200429	0.590971		1.1249	0.202286	Atp5j	0.169803	0.694034
1.11788	0.258476	Aimp2	0.160759	0.58758		0.93969	0.336957	Naa10	-0.089743	0.472425		0.879936	0.2568	Cope	-0.18453	0.590405		0.949897	0.202403	Ttc1	-0.0741567	0.693784
0.731095	0.25913	Oxr1	-0.451869	0.586483		1.14079	0.337035	Manf	0.190036	0.472325		1.11505	0.257276	Map4k4	0.157103	0.589601		0.904299	0.202601	Mki67	-0.145128	0.693358
1.03994	0.25937	Ranbp3	0.0564941	0.58608		1.1901	0.337076	Arfgap1	0.251084	0.472272		1.08921	0.258089	Gls	0.123285	0.588231		1.06622	0.203198	S100a11	0.0925029	0.69208
1.20363	0.259969	Ilf2	0.267394	0.585079		1.09184	0.337831	Enah	0.126766	0.471301		1.05124	0.258133	Actn1	0.0720937	0.588156		1.23215	0.203618	Atp6v1g1	0.301172	0.691184
0.945628	0.260176	Cnn2	-0.0806557	0.584733		0.969983	0.338034	Tsn	-0.0439689	0.471039		1.02334	0.258271	Gatad2a	0.0332922	0.587924		1.08208	0.203714	Fbln2	0.113805	0.690979
1.07928	0.260355	Papss1	0.110065	0.584435		0.945027	0.338123	Ddx24	-0.0815727	0.470925		1.07359	0.259343	Lrch3	0.102438	0.586126		0.94517	0.20378	Grb10	-0.0813537	0.690839
0.951275	0.260361	Gps1	-0.0720659	0.584424		0.982703	0.338178	Dars	-0.025173	0.470855		0.811681	0.260097	Acaca	-0.301016	0.584865		0.946832	0.20396	Itgb1	-0.0788196	0.690456
0.91383	0.260816	Nelfcd	-0.130002	0.583665		0.938495	0.338575	Nab2	-0.0915794	0.470345		0.971499	0.260133	Hcfc1	-0.0417156	0.584805		0.906407	0.204023	Psmd12	-0.141769	0.69032
1.15336	0.261017	Plbd2	0.205838	0.583332		1.09748	0.33862	Snrpb;Snrpn	0.134192	0.470288		0.91406	0.2607	Hmgn2	-0.129639	0.583859		0.885008	0.204131	Mtmr6	-0.176238	0.690092
1.17556	0.261282	Ndufs5	0.233349	0.582891		1.09358	0.339461	Plcb1	0.129059	0.46921		1.08466	0.262056	Yif1a	0.117239	0.581607		0.810675	0.204378	Mlec	-0.302804	0.689565
0.861968	0.261287	Rpl32	-0.214294	0.582883		1.15517	0.339644	Ndufa12	0.208102	0.468976		1.09262	0.262511	Arf6	0.127792	0.580852		0.943213	0.204886	Arhgdia	-0.084345	0.688487
1.04415	0.261861	Acat2	0.0623351	0.581929		1.13559	0.340144	Eps15	0.183437	0.468337		1.10088	0.262976	Gnai3	0.13866	0.580084		1.0408	0.20545	Ptges3	0.0576924	0.687293
0.936785	0.261893	Ppcdc	-0.0942102	0.581876		0.957899	0.34016	Atl3	-0.0620544	0.468316		0.960701	0.263431	Prdx1	-0.0578408	0.579333		1.07624	0.205479	Nudt2	0.105993	0.687232
1.04174	0.262167	Suclg1	0.0589995	0.581422		1.0526	0.340343	Ap3d1	0.073964	0.468084		0.901529	0.264345	Bgn;BGN	-0.149554	0.57783		0.926325	0.206104	Msn	-0.11041	0.685914
1.18817	0.262254	Psmd11	0.248738	0.581279		0.947051	0.340884	Rngtt	-0.0784856	0.467393		1.09762	0.264467	Blmh	0.134381	0.577629		0.932398	0.20712	Tceb2	-0.100982	0.683778
0.860779	0.263938	Acad9	-0.216284	0.578497		1.06871	0.341081	Hmgn3	0.0958673	0.467143		1.11888	0.264832	Etv6	0.162056	0.57703		0.928532	0.207436	Rpl18	-0.106976	0.683116
1.03911	0.264373	Cog4	0.0553443	0.577782		1.01795	0.341247	Glg1	0.0256669	0.466931		1.16069	0.266385	Ep400	0.214977	0.57449		1.09104	0.207833	Rpl36	0.125702	0.682286
0.953075	0.264709	Glmn	-0.0693378	0.57723		0.966571	0.342812	Trim47	-0.0490521	0.464944		1.10198	0.266413	Pdia5	0.140102	0.574445		0.913679	0.207853	Etf1	-0.130241	0.682245
0.941009	0.264925	Flii	-0.0877203	0.576877		0.933292	0.342988	Akap1	-0.0996003	0.464722		1.06257	0.266602	Hnrnpf	0.0875548	0.574137		1.20783	0.207901	Vps51	0.272419	0.682144
1.02697	0.265151	Csnk1e	0.0383991	0.576507		1.04294	0.343413	Sun2	0.0606523	0.464183		0.957878	0.266823	Tars;TARS	-0.0620867	0.573777		1.1203	0.208361	Ormdl1	0.16388	0.681183
1.03891	0.266532	Sec31a	0.0550732	0.574251		1.04357	0.343486	Thy1	0.0615259	0.464091		0.87333	0.266833	Marcksl1	-0.195402	0.573761		1.23051	0.208792	Rnf181	0.299254	0.680286
1.0634	0.267164	Fbxw8	0.0886869	0.573221		0.956073	0.343883	Prmt3	-0.0648074	0.46359		1.13425	0.267423	Noc3l	0.181736	0.572802		1.04358	0.20886	Cwc22	0.0615452	0.680144
0.942771	0.267791	Rps7	-0.0850201	0.572204		1.01584	0.344373	Dync1li2	0.0226713	0.462971		1.12499	0.267577	Dctpp1	0.169906	0.572551		1.0598	0.209266	Mydgf	0.0837977	0.679301
1.1386	0.268036	Casp6	0.18726	0.571806		1.08692	0.344842	Capn6	0.12024	0.462379		1.03605	0.26762	Dynlt1	0.0510983	0.572481		1.05632	0.210074	Adsl	0.0790404	0.677627
0.830517	0.26806	Lamp1	-0.267919	0.571769		1.02786	0.345899	Nek7	0.0396425	0.461051		1.09812	0.267698	Fus	0.135038	0.572356		1.20588	0.210144	Kif22	0.270088	0.677483
0.906213	0.268831	Anpep	-0.142078	0.57052		1.09264	0.346264	Map2k4	0.127817	0.460592		1.09209	0.267915	Nasp	0.127092	0.572004		1.13072	0.21056	Eps15l1	0.177243	0.676625
1.09762	0.268984	MAPK14;Mapk14	0.134377	0.570274		1.07837	0.34636	Mrps23	0.108856	0.460473		1.09623	0.268239	Emd	0.132553	0.571479		0.920188	0.211254	Poldip2	-0.119999	0.675196
0.945726	0.269994	Actn4	-0.0805054	0.568647		0.980559	0.346852	Srrt;SRRT	-0.0283243	0.459855		1.06996	0.26873	Rpl6	0.0975636	0.570684		0.910084	0.211308	Fermt2	-0.135928	0.675083
1.04766	0.270056	Snx17	0.0671663	0.568546		0.964294	0.346959	Psma7;Psma8	-0.0524547	0.459722		1.06124	0.269356	Tbl1xr1	0.0857469	0.569673		1.15385	0.211844	Cpt2	0.206458	0.673983
1.18923	0.270128		0.250027	0.56843		1.04483	0.346998	Ktn1	0.0632723	0.459673		0.923796	0.269472	Phb2	-0.114354	0.569486		1.10247	0.212674	Rplp2	0.140746	0.672286
0.943228	0.270144	Arfgap3	-0.0843208	0.568404		0.958781	0.347417	Hspa14	-0.0607271	0.45915		0.836867	0.269492	Lamp1	-0.25693	0.569454		1.11886	0.213455	Fbxw8	0.162027	0.670694
1.08589	0.270393	Tmco1	0.118881	0.568004		0.92307	0.347695	Rpl22	-0.115487	0.458802		1.07246	0.269658	Ivd	0.10093	0.569187		0.968533	0.213504	Pgm2	-0.0461268	0.670594
1.02078	0.270784	Rps17	0.0296704	0.567378		1.06654	0.348204	Ppme1	0.0929414	0.458166		1.10362	0.269732	Ube2n	0.142247	0.569067		1.06993	0.213525	Hspg2	0.0975129	0.670551
0.835762	0.271287	Pcnp	-0.258835	0.566571		1.0376	0.34882	Ogdh	0.0532436	0.457399		1.04149	0.270558	Npc2	0.0586508	0.56774		1.22717	0.214239	Ints3	0.295334	0.669102
1.05353	0.271912	Ap1b1	0.0752309	0.565572		0.950471	0.349611	Hsp90b1	-0.0732856	0.456415		1.09974	0.270793	Mydgf	0.137163	0.567363		1.09752	0.214578	Cr1l	0.134248	0.668416
1.0588	0.272211	Flot2	0.0824364	0.565094		1.03933	0.349837	Isoc1	0.05566	0.456134		1.04533	0.272754	Tor1aip1	0.063956	0.564229		1.02897	0.214727	Slc25a10	0.0412019	0.668113
1.05519	0.272271	Twf1	0.0774999	0.564999		1.10073	0.350518	Sdpr	0.138458	0.45529		0.955333	0.273079	Usp5	-0.0659247	0.563712		1.12415	0.214951	Tmlhe	0.168831	0.66766
1.08329	0.272274	Cers2	0.115422	0.564993		1.10734	0.350818	Ppcdc	0.147096	0.454918		0.852769	0.273167	Mtx2	-0.229773	0.563572		1.09749	0.21498	Ubxn1	0.134209	0.667601
1.04814	0.272636	St13	0.0678302	0.564416		1.11507	0.35162	Crnkl1	0.157131	0.453927		1.0545	0.273573	Tspan6	0.0765629	0.562927		1.25895	0.215007	Rnf115	0.332222	0.667548
1.1253	0.272736	Rpl35a	0.170313	0.564257		1.09222	0.351715	Smpd2	0.12727	0.453809		1.05957	0.273764	Ca13	0.0834819	0.562624		0.950721	0.215122	Hnrnpll	-0.0729068	0.667314
1.08003	0.274635	Nampt	0.111065	0.561244		1.04086	0.351748	Rab8a	0.0577769	0.453768		1.05105	0.274185	Actn4	0.0718259	0.561957		1.09444	0.21584	Gfpt2;GFPT2	0.130187	0.665868
1.06765	0.274663	Txnl1	0.0944339	0.5612		0.981788	0.351997	Nono	-0.0265158	0.453461		1.07686	0.274218	Cops6	0.106836	0.561905		0.972295	0.216105	Wdr1	-0.0405333	0.665334
1.07411	0.274669	Copz1	0.103137	0.56119		0.971263	0.352835	Opa1	-0.0420661	0.452429		0.870698	0.274273	Vdac1	-0.199756	0.561818		1.09957	0.217217	Bsg	0.136934	0.663105
0.949993	0.275161	Arhgef7	-0.0740119	0.560413		1.09752	0.353426		0.134249	0.451701		1.03166	0.27475	Gps1	0.0449685	0.561062		1.10206	0.219183	Raver1	0.140202	0.659192
0.974103	0.275337	Myh14	-0.0378533	0.560135		0.926805	0.353547	Znf622	-0.109662	0.451553		1.02584	0.275149	Rad23a	0.0368106	0.560433		1.04309	0.219186	Sh3gl1	0.060869	0.659187
1.03076	0.275567	Kpna3	0.0437049	0.559772		1.21153	0.354525	Txndc15	0.27683	0.450353		1.11891	0.276014	Polr2h	0.162091	0.559069		0.964076	0.219564	Rps24	-0.0527819	0.658439
0.904275	0.276199	Smarcb1;SMARCB1	-0.145167	0.558778		0.960951	0.354637	Flii	-0.0574652	0.450216		1.10235	0.276278	Aimp2	0.140576	0.558653		1.03818	0.219828	Trim28	0.0540532	0.657918
0.913204	0.276774	Farp1	-0.13099	0.557875		1.05274	0.357171	Ccnb1	0.0741534	0.447124		0.970047	0.276562	Actr1a	-0.0438734	0.558207		1.27931	0.22018	Mcat	0.355369	0.657223
0.796784	0.277483	Fam107b	-0.32774	0.556764		1.11403	0.357314	Lbh;LBH	0.15579	0.44695		1.06716	0.276564	Rab5a	0.0937805	0.558204		1.02796	0.220402	G6pdx;G6PD	0.0397846	0.656784
0.950251	0.277487	Hypk	-0.0736199	0.556757		1.17066	0.35784	Ebp	0.227319	0.446311		0.967621	0.276603	Osmr	-0.0474867	0.558143		1.0564	0.220818	Cyb5r1	0.0791587	0.655965
0.980683	0.277547	Psmd13	-0.0281418	0.556664		0.925133	0.358052	Rps27a;Uba52;Ubb;Ubc	-0.112267	0.446054		0.93976	0.276862	Cav1	-0.0896358	0.557737		1.07686	0.220967	Sun1	0.106824	0.655673
1.06458	0.278421	Ppm1g	0.090279	0.555297		1.09025	0.358057	Mgat1	0.124653	0.446048		0.976009	0.276994	Tnpo3	-0.0350343	0.55753		1.08434	0.221106	Fam49b	0.116821	0.6554
0.965154	0.278674	Hook3	-0.051169	0.554904		0.969102	0.35849	Mrpl48	-0.0452797	0.445523		0.848844	0.277202	Hnrnpl	-0.236429	0.557204		1.10167	0.221197	Ctbp2	0.13969	0.655221
0.924145	0.27894	Rab4b;Rab4a	-0.113809	0.554489		1.08291	0.358543	Tmf1	0.114915	0.445459		1.05128	0.277249	Pdlim5	0.0721405	0.55713		1.13655	0.221406	Copg2	0.184655	0.654811
1.32116	0.279798	Vcam1	0.401809	0.553155		1.06589	0.35857	Emc7	0.0920544	0.445426		1.09132	0.277867	Hprt1	0.126073	0.556163		1.10892	0.221688	Rps28	0.149155	0.654258
0.967868	0.280131	Qdpr	-0.0471175	0.55264		1.06824	0.358722	Ech1	0.0952331	0.445241		1.15427	0.278559	Clint1	0.206982	0.555083		1.10327	0.222138	Rbm19	0.141781	0.653377
1.08187	0.280483	Snx3	0.113523	0.552093		1.0654	0.360266	Rab6a;Rab6b	0.0914011	0.443377		0.907928	0.278594	F8a1	-0.139349	0.555028		0.959374	0.222205	Fxr1	-0.0598349	0.653246
1.1133	0.280868	Thoc2	0.154843	0.551498		1.00852	0.360559	Ap2a2	0.0122398	0.443024		1.09624	0.278704	Hdlbp	0.132568	0.554857		1.08067	0.223039	Ppfia2	0.111926	0.65162
1.12368	0.281089	Hip1r	0.168229	0.551156		1.05061	0.361106	Carm1	0.0712251	0.442365		0.888607	0.278882	Cttnbp2nl	-0.170382	0.55458		1.09968	0.223346	Fam98b	0.13709	0.651022
0.882501	0.281146	Gar1	-0.18033	0.551068		1.04015	0.361345	Nedd1	0.0567869	0.442078		1.66495	0.279414	Tbc1d2b	0.735478	0.553752		1.11078	0.223468	Tia1	0.151569	0.650784
0.961906	0.281476	Ankfy1	-0.0560327	0.550558		0.953749	0.361656	Top2b	-0.0683191	0.441704		1.37658	0.280112	Ept1	0.461092	0.552668		1.0659	0.22365	Ndrg3	0.0920673	0.650432
1.03796	0.281569	Eps8	0.0537513	0.550415		1.02331	0.362589	Rab18	0.0332399	0.440585		1.07227	0.280124	Dpy19l1	0.100673	0.55265		0.881409	0.223661	Sec13;SEC13	-0.182116	0.650411
0.962965	0.281615	Tram1	-0.0544452	0.550344		1.12818	0.363333	Zpr1	0.174003	0.439695		1.02807	0.280454	Josd2	0.0399357	0.552139		0.928578	0.224069	Cav1	-0.106905	0.649618
1.04066	0.282063	Hmox2	0.0574941	0.549654		1.12048	0.364432	Ppp1r18	0.164121	0.438383		1.11064	0.280726	Hadh	0.151389	0.551717		1.15407	0.224405	Rae1	0.206734	0.648967
0.9436	0.282093	Dnajc7	-0.0837522	0.549608		1.01992	0.364921	Prdx3	0.028449	0.437801		1.25251	0.281087	Chchd6	0.324827	0.55116		1.1314	0.224793	Aip	0.178107	0.648218
1.0736	0.282167	Tomm22	0.102456	0.549494		0.946632	0.36493	Rbm3	-0.0791249	0.437791		1.12558	0.281477	Rpl30	0.17067	0.550556		1.04122	0.224857	Col6a1	0.058278	0.648093
1.03447	0.282475	Aldh7a1;ALDH7A1	0.0488881	0.549021		1.06894	0.365945	Pkn2	0.096183	0.436584		1.08005	0.281819	Osbpl9	0.111099	0.55003		1.17677	0.225612	Ly6c2;Ly6c1	0.234827	0.646637
0.940537	0.283618	Prkar1a	-0.0884438	0.547266		0.916417	0.366054	ZC3H15;Zc3h15	-0.125923	0.436455		1.16103	0.281826	Pqbp1	0.215409	0.55002		0.942396	0.225768	Snrpg	-0.0855953	0.646337
0.970113	0.28439	Naalad2	-0.0437746	0.546086		0.852222	0.367268	Atp13a3	-0.230699	0.435017		0.877577	0.281893	Khdrbs1	-0.188403	0.549915		1.11537	0.226055	Cdc34	0.157517	0.645786
0.871471	0.284424	Col5a1	-0.198476	0.546033		1.13521	0.367854	Strn3	0.182959	0.434325		1.09809	0.281905	Hnrnpab	0.134993	0.549897		1.33786	0.22627	Necap2	0.419922	0.645373
0.926334	0.284671	Sardh	-0.110396	0.545657		0.96037	0.368447	Dkc1;DKC1;CBF5	-0.0583379	0.433624		0.934405	0.282019	Surf6	-0.0978798	0.549722		1.30646	0.227326	Eef1e1	0.385661	0.64335
0.943066	0.284785	Acsl3	-0.0845693	0.545484		1.02568	0.369002	Ssr4;SSR4	0.0365869	0.432971		1.1264	0.282441	Ywhaz	0.171717	0.549072		0.970485	0.227916	Txnl1	-0.0432222	0.642226
1.13785	0.285383	Rbm10	0.186305	0.544572		1.05204	0.369292	Hspb11	0.0731885	0.43263		1.04648	0.282473	Prpf38a	0.0655513	0.549023		1.08527	0.228578	Ubap2l	0.118049	0.640965
1.0711	0.28585	Sh3bgrl	0.0990951	0.543862		1.01377	0.36938	Cltc	0.0197341	0.432527		0.954266	0.28248	Kirrel	-0.0675365	0.549012		1.05953	0.228986	Hnrnpk	0.0834304	0.640191
1.04004	0.286148	Ube2o	0.0566377	0.54341		1.08551	0.370029	Rab3gap1	0.11837	0.431764		1.0708	0.282487	Bloc1s2	0.0986945	0.549001		1.0742	0.229171	Cherp	0.103256	0.639841
1.08039	0.286258	Ptrf	0.111547	0.543242		0.912255	0.370424	Ccdc47	-0.132491	0.431301		1.0228	0.28266	Mrpl11	0.0325229	0.548735		1.02781	0.230108	Mcmbp	0.0395694	0.638069
1.08877	0.286426	Uqcr10	0.122705	0.542987		0.945721	0.372026	Fam65a	-0.0805132	0.429427		1.03023	0.282738	Map2k4	0.0429686	0.548616		1.25666	0.230771	Trim32	0.329598	0.636818
0.927982	0.286877	Tardbp	-0.10783	0.542304		1.10131	0.372195	Stk10	0.139216	0.42923		0.912016	0.282793	S100a11	-0.132869	0.548532		0.957484	0.231052	Aldh18a1	-0.0626795	0.636289
1.0625	0.28724	Serbp1	0.0874599	0.541756		0.954525	0.372526	Pip5k1c	-0.0671455	0.428844		1.12123	0.283354	Naa25	0.165084	0.54767		1.05953	0.231479	Aldh9a1	0.0834233	0.635489
0.947826	0.287423	Psmd4	-0.0773057	0.541478		0.953785	0.37282	Rbm14	-0.068264	0.428501		0.95008	0.283443	Pepd	-0.0738793	0.547534		1.11186	0.231619	Nup37	0.152974	0.635226
0.947579	0.287792	Acadsb	-0.0776822	0.540922		0.956118	0.372968	Heatr5a	-0.0647397	0.428328		1.10747	0.284002	Rbm3	0.147266	0.546679		1.2086	0.231633	Gosr1	0.273336	0.6352
0.914702	0.288129	Copg1	-0.128626	0.540413		0.933057	0.373578	Sypl1	-0.0999631	0.427618		1.056	0.284188	Pabpn1	0.0786097	0.546395		1.06698	0.231694	Cfl1	0.0935347	0.635085
0.967494	0.288307	Gltp	-0.0476747	0.540145		0.95349	0.376649	Eif3k	-0.0687101	0.424063		1.08292	0.284436	Nutf2	0.114923	0.546015		1.13989	0.232403	Tm9sf4	0.188896	0.633759
1.0585	0.289449	Mavs	0.0820153	0.538428		1.08758	0.377034	Bax	0.121124	0.42362		0.743185	0.285034	Ddx42	-0.428207	0.545103		1.17356	0.232649	Gtpbp1;GTPBP1	0.230888	0.6333
0.945391	0.289523	IGF2BP1;Igf2bp1	-0.0810173	0.538317		0.960207	0.377273	Rpl32	-0.0585825	0.423345		1.08452	0.286284	Cars	0.117059	0.543203		1.12509	0.232655	Ap2s1	0.170037	0.633287
1.06514	0.289677	Cox17	0.0910446	0.538087		1.0365	0.377656	Farsa	0.0517145	0.422903		1.04074	0.286574	Fam21	0.0576073	0.542763		0.967317	0.232848	Hmgcs1	-0.0479393	0.632927
1.05108	0.290272	Lims1	0.0718774	0.537194		1.02226	0.37766	Ddx1	0.0317687	0.422899		0.928632	0.286694	Pter	-0.106821	0.542581		1.08417	0.232971	Tsfm	0.116586	0.632699
0.912477	0.290386	Apoa1bp	-0.13214	0.537025		1.0715	0.377792	Sel1l	0.0996334	0.422747		0.959428	0.287149	Cbx5	-0.0597532	0.541892		1.14508	0.234259	Strn3	0.195445	0.630304
0.665077	0.292109	Cbfb	-0.588407	0.534455		0.901068	0.378249	Bloc1s2	-0.150292	0.422222		1.06097	0.287702	Epm2aip1	0.0853781	0.541057		0.945205	0.234442	Rps25	-0.0813007	0.629965
1.08782	0.292893	Pla2g15	0.121444	0.533291		1.04578	0.37837	Golga3	0.0645816	0.422083		0.89096	0.287788	Sh3gl1	-0.166567	0.540927		1.08917	0.23482	Pbxip1	0.12323	0.629265
0.95946	0.293117	Nubp1	-0.0597056	0.532959		1.03706	0.378588	Acat2	0.0524935	0.421834		1.03939	0.288134	Rab34	0.0557371	0.540405		1.10752	0.235128	Sec61g	0.147328	0.628695
0.957889	0.293193	Atp13a1	-0.0620691	0.532847		0.93226	0.380267	Tbc1d8b	-0.101196	0.419911		1.15968	0.288464	Rbm22	0.213725	0.539909		1.11178	0.235638	Klc4	0.152869	0.627755
1.06016	0.293963					1.04395	0.380615	Ehd4	0.062055	0.419514		0.950883	0.288824	Rpl34	-0.07266	0.539366		1.11151	0.235813	Cep170b	0.152523	0.627433
1.0838	0.293997	Map4	0.116099	0.531658		0.943942	0.380976	Srsf3	-0.0832291	0.419102		1.17124	0.289227	Cdc34	0.228039	0.538762		1.03793	0.235914	Napa	0.0537092	0.627247
0.946847	0.294192	Ppp1r21	-0.078797	0.531369		1.03842	0.381603	Nomo1	0.0543895	0.418388		1.08389	0.289372	Snrnp200	0.116221	0.538543		0.908906	0.237007	Ilf2	-0.137797	0.62524
1.11171	0.294265	Cpt2	0.152774	0.531262		1.13424	0.382195	Myo18a	0.181731	0.417714		1.13987	0.289634	Vps37c	0.188868	0.538151		1.18552	0.237214	Txndc15	0.24552	0.62486
0.958337	0.294899					1.13366	0.382699	G3bp1	0.180992	0.417143		0.938386	0.289924	Son	-0.0917468	0.537716		0.977469	0.238472	Uba2	-0.0328778	0.622562
0.917113	0.295187	Atp1a1	-0.124828	0.529902		1.10316	0.38283	Vps37c	0.141644	0.416994		1.04604	0.289987	Polr2b	0.0649416	0.537621		1.02877	0.238778	Sec23b	0.0409233	0.622005
0.814941	0.295891	Plrg1	-0.295233	0.528868		1.05937	0.383146	Nudt10;Nudt11;Nudt4	0.0832038	0.416636		1.06451	0.289998	Trim32	0.090193	0.537604		0.93927	0.238928	Ephx1	-0.0903879	0.621733
1.11196	0.296202	Gys1	0.153103	0.528412		1.10449	0.383276	Anp32e	0.143382	0.416489		1.08535	0.290245	Gmpr2	0.118159	0.537235		1.19967	0.239196	Ppp1r11	0.262633	0.621246
1.05695	0.296472	Lepre1	0.0799135	0.528017		1.14771	0.383707	Hspe1	0.198754	0.416		1.38813	0.290302	Dnm1l	0.473145	0.537149		1.07077	0.23936	Ppt2	0.0986509	0.620948
0.852269	0.297666	Sars	-0.230619	0.526271		1.07417	0.383726	Fus	0.103227	0.415978		1.10615	0.290388	Col4a3bp	0.145547	0.537021		1.10319	0.240325	Wdr46	0.141677	0.619202
1.06325	0.297849	Aldh16a1	0.0884763	0.526003		1.02638	0.384008	Tufm	0.0375718	0.415659		1.10086	0.290645	Eif4g1	0.138628	0.536636		1.06377	0.240446	Hectd1	0.0891896	0.618982
0.964387	0.297986	Usp19	-0.0523159	0.525804		1.03012	0.384073	Srprb	0.042814	0.415586		1.10775	0.290828	Rab1b	0.147632	0.536364		0.978459	0.240474	Cars	-0.031416	0.618932
1.07139	0.297997	Tcerg1	0.0994896	0.525788		0.941399	0.384115	Psma4	-0.0871225	0.415539		0.691883	0.291573	Cyb5a	-0.531401	0.535252		1.16872	0.240585	Mfsd5	0.224923	0.618732
0.952209	0.298382	Dnajc8	-0.0706499	0.525228		0.954209	0.386328	Smarcd2	-0.0676229	0.413044		1.044	0.291667	Pawr	0.0621272	0.535113		1.09364	0.240865	Grpel1	0.129142	0.618227
1.07251	0.298618	Tmed2	0.100992	0.524885		1.08504	0.386377	Acsf2	0.11775	0.412988		1.15997	0.292537	Sec61b	0.214093	0.533819		1.083	0.24196	Cisd1	0.115032	0.616257
1.10966	0.299073	Ap1g1	0.150114	0.524222		1.06209	0.387683	Ndufv3	0.0869019	0.411524		1.11258	0.293513					1.12072	0.242157	Kdelr2;Kdelr1	0.16443	0.615904
0.890104	0.299234	Tln2	-0.167955	0.523989		0.949867	0.387764	Rbm10	-0.0742023	0.411433		0.894412	0.294476	ZFR;Zfr	-0.160989	0.53095		0.960892	0.243056	Hdgf	-0.057554	0.614295
0.91752	0.299419	Tp53bp1	-0.124189	0.523721		1.02681	0.387874	Nme2	0.0381638	0.411309		1.03098	0.294505	Vps35;VPS35	0.0440198	0.530907		0.983548	0.24406	Usp9x	-0.0239321	0.612503
0.935849	0.299649	Ldhb	-0.0956516	0.523388		1.08287	0.388391	Hnrnpd	0.114855	0.410731		1.12617	0.295204	Ndufs6	0.171419	0.529878		0.946905	0.244332	Ptpn11	-0.0787091	0.612019
1.14395	0.299709	Wdr5	0.194018	0.523301		1.09297	0.388959	Lrch3	0.128255	0.410097		1.11175	0.295322	Copg2	0.152826	0.529705		1.17892	0.244566	Rer1	0.237462	0.611605
1.05224	0.299965	Ppid	0.073467	0.522929		0.923807	0.389034	Bcap31	-0.114337	0.410012		0.809856	0.29536	Cttn	-0.304262	0.529648		0.943419	0.244839	Cs	-0.0840291	0.611119
0.945586	0.299989	Gmppb	-0.0807199	0.522894		1.04208	0.389345	Cox17	0.0594609	0.409665		1.13708	0.295507	Paics	0.185335	0.529432		1.03431	0.24547	Hp1bp3	0.0486618	0.610002
0.874055	0.301085	Eif3i	-0.194204	0.521311		1.07128	0.389358	Ilk	0.0993373	0.40965		0.935956	0.29621	Ldhb	-0.0954874	0.5284		1.05786	0.246117	Map4k5	0.0811499	0.608859
1.07284	0.301798	Acyp2	0.10144	0.520284		1.02899	0.389555	Otub1	0.0412256	0.409431		1.11912	0.29623	Etfa	0.162366	0.528371		1.06367	0.246596	Ndufb3	0.0890565	0.608014
0.915453	0.301846	Pdcd4	-0.127442	0.520215		1.09333	0.389739	Nfs1	0.128725	0.409226		0.905974	0.29672	Mat2a	-0.142458	0.527653		1.15578	0.246783	Faf2	0.208873	0.607685
0.901437	0.301855	Dlk1	-0.149702	0.520202		1.0694	0.38986	Zfand6	0.0968072	0.409092		1.02339	0.297097	Thop1	0.0333625	0.527102		1.17488	0.246909	Kbp	0.232508	0.607464
1.0642	0.301855	Nmt1	0.0897753	0.520201		0.974843	0.391741	Cyp51a1	-0.0367575	0.407001		0.898103	0.297145	Ptgr1	-0.155047	0.527032		1.13163	0.247006	Manf	0.178398	0.607292
1.05319	0.302425	Atp6v1b2	0.0747721	0.519382		0.966553	0.391826	Arcn1	-0.049079	0.406907		0.94977	0.297267	Ddx24	-0.0743506	0.526854		0.978687	0.247038	Actr1a	-0.03108	0.607237
0.533268	0.302742	Enah	-0.907068	0.518927		0.962642	0.392297	Gys1	-0.0549291	0.406385		1.05514	0.297506	Vasp	0.077434	0.526505		1.10084	0.247521	Fus	0.138602	0.606387
0.959795	0.302961		-0.0592025	0.518613		1.05688	0.393755	Ptn;PTN	0.0798056	0.404773		1.08638	0.297552	Mtco1	0.119526	0.526437		1.08099	0.24764	Isoc1	0.112347	0.60618
1.06428	0.303717	Nup37	0.0898845	0.517531		1.04284	0.393921	Tmem14c	0.0605142	0.404591		1.05032	0.29761	Myh6	0.0708315	0.526352		1.06908	0.247663	Acin1	0.0963697	0.606139
1.17941	0.30406	Sec61b	0.238061	0.517041		0.958203	0.393946	Atp6v0d1	-0.0615974	0.404564		1.09425	0.297891	Cstf3	0.129947	0.525943		1.0494	0.24799	Gng12	0.0695615	0.605566
1.06065	0.304174	Ikbkap	0.0849431	0.516878		0.978399	0.394036	Phgdh	-0.0315053	0.404464		1.03078	0.297957	Cstb	0.0437323	0.525846		1.05057	0.248097	Xrn2	0.0711687	0.605379
0.915926	0.305006	Cops8	-0.126698	0.515692		1.09244	0.394116	Abcd1	0.127556	0.404376		1.12779	0.299112	Pmm2	0.173494	0.524166		1.09653	0.248107	Tmem87a	0.132941	0.605361
1.03904	0.306008	Elovl5	0.0552507	0.514268		0.983811	0.394643	Cfdp1	-0.0235464	0.403796		1.10605	0.299193	Irgq	0.145413	0.524049		1.199	0.248236	Ube2j2	0.261836	0.605136
1.05271	0.306133	Cpsf1	0.0741112	0.51409		1.10921	0.394844	Aimp1	0.149527	0.403575		1.05903	0.299429	Sf3a2	0.0827445	0.523706		1.08547	0.248322	Ncstn	0.118314	0.604985
0.933787	0.306264	Arf5	-0.0988348	0.513904		1.0562	0.395024	Cul1	0.078879	0.403377		1.08911	0.299782	Dhrs1	0.123152	0.523194		1.1388	0.248579	Tmx4	0.187509	0.604536
0.926085	0.30779	Ciapin1	-0.110783	0.511745		1.0406	0.395455	Pdia6	0.057415	0.402903		1.08751	0.299961	Cox5b	0.121034	0.522935		1.10073	0.248712	Exosc6	0.138464	0.604303
1.09813	0.308816	Myl12b;Myl9	0.135046	0.510301		0.913617	0.395578	Epn2	-0.130338	0.402768		1.06552	0.300102	Gcat	0.091555	0.522731		0.949845	0.250025	Heatr5a	-0.0742366	0.602017
1.07047	0.308878	Magoh;Magohb	0.0982396	0.510213		0.910452	0.39601	Pacs1	-0.135345	0.402293		0.816923	0.300511	Elavl1	-0.291727	0.52214		1.1199	0.250244	Vamp8	0.163367	0.601636
0.899694	0.309621	Raf1	-0.152494	0.50917		0.965959	0.396138	Nup155	-0.049966	0.402153		0.89908	0.300775	RAD21;Rad21	-0.153479	0.521759		1.06398	0.250263	Nup107	0.0894667	0.601604
1.0925	0.309962	Emc4	0.127628	0.508692		0.96757	0.39619	Dynll1	-0.0475618	0.402096		0.877521	0.300789	Prune	-0.188494	0.521738		0.938398	0.250499	Rab35	-0.0917281	0.601195
1.06307	0.310113	LSM2;Lsm2	0.0882352	0.50848		1.14973	0.396281	Arhgef7	0.201299	0.401997		0.942987	0.300878	Rpl5	-0.0846897	0.521609		1.16822	0.251487	Anp32e	0.224313	0.599484
1.0301	0.310353	Eif2b5	0.0427874	0.508144		0.957227	0.39647	Copb1	-0.0630675	0.401789		0.898867	0.301684	Rrm1	-0.153821	0.520447		0.936529	0.252157	Rpl32	-0.0946051	0.59833
1.06187	0.310456	Zc3h14	0.0866097	0.508		1.04308	0.397175	Ifi202	0.0608563	0.401018		1.09421	0.301742	Gusb	0.129889	0.520364		0.95086	0.252161	Psmb3	-0.0726954	0.598322
0.933884	0.310598	RABA1E;Rab25;RABA2B;RABA2D;RABA2C;RABA1I;RABA1H	-0.0986844	0.507801		0.951669	0.39744	Dnmbp	-0.0714685	0.400728		1.11025	0.301832	Gng12	0.150886	0.520234		1.22389	0.253027	Smim1	0.291472	0.596832
1.11257	0.311071	Trim25	0.153902	0.507141		1.0256	0.397508	Cpsf6	0.0364617	0.400655		1.08876	0.302178	Rcc2	0.122692	0.519737		1.13728	0.253598	Stim2	0.185589	0.595855
0.971629	0.311163	Snx27	-0.0415225	0.507012		0.9679	0.397969	Ogfr	-0.0470694	0.400151		1.04667	0.303621	Ptma	0.0658128	0.517668		1.03821	0.254434	Birc6	0.0540951	0.594424
0.904483	0.311165	Cct7	-0.144835	0.507009		0.951658	0.39801	Cbfb	-0.0714852	0.400107		1.10117	0.303716	Arfgef1	0.139034	0.517532		1.03469	0.254507	Serf2;Serf1	0.0491942	0.5943
0.922959	0.311543	Nxf1	-0.115661	0.506482		0.973412	0.399518	Snd1	-0.0388778	0.398463		1.05277	0.303798	Pacs1	0.074192	0.517414		1.07512	0.254871	Stoml2	0.104493	0.593679
0.970091	0.312614					1.07285	0.399523	Atp5d	0.101453	0.398458		1.02284	0.303927	Clasp2	0.0325766	0.51723		1.02319	0.255025	Atp1b1	0.0330713	0.593417
1.05771	0.312743	Aldh1l2	0.0809431	0.504812		1.03379	0.399814	Cbr2	0.0479416	0.398142		0.957349	0.303976	Nap1l4	-0.0628835	0.517161		0.971463	0.255141	Ahcy	-0.0417697	0.59322
1.08736	0.313443	Blmh	0.120827	0.503841		1.02426	0.400061	Dnm1l	0.0345851	0.397873		1.08338	0.304302	Prmt3	0.115533	0.516695		0.961102	0.255172	Sec23ip	-0.0572378	0.593167
1.05086	0.313722	Ube2j1	0.0715674	0.503454		0.964451	0.400098	Dis3	-0.0522205	0.397833		1.2173	0.30538		0.283684	0.515159		0.969401	0.255395	Ezr	-0.0448341	0.592788
0.828776	0.314078	Ptms	-0.270946	0.502963		0.966362	0.400399	Plaa	-0.0493641	0.397507		1.04484	0.305701	Agps	0.0632758	0.514703		1.13013	0.255563	Foxk1	0.176486	0.592503
1.07484	0.314178	Idh3a	0.104126	0.502824		0.972834	0.400795	Ppp4c	-0.0397347	0.397078		0.974295	0.305768	Hspbp1	-0.0375697	0.514608		1.09059	0.256063	Tradd	0.125109	0.591653
1.06922	0.314698	Wdr46	0.0965614	0.502106		1.07243	0.400796	Csk	0.100887	0.397077		1.1043	0.305792	Luc7l2	0.14313	0.514575		0.921191	0.256527	Mapkbp1	-0.118428	0.590867
1.0366	0.314936	Tcea1	0.0518534	0.501778		0.971652	0.401339	Eif2s1	-0.0414888	0.396488		1.05751	0.305834	Mavs	0.0806668	0.514514		1.10285	0.256684	Rfc5	0.141242	0.590601
1.08153	0.316259	Katnal2;CDC48B;Spata5	0.113075	0.499958		1.11776	0.402471	Ift81	0.160611	0.395265		0.95703	0.306023	Rabepk	-0.0633645	0.514245		1.13971	0.257621	Higd1a	0.18867	0.589019
1.07508	0.316495	Cluh	0.104443	0.499633		1.06093	0.402513	Atxn2l	0.0853345	0.39522		0.945044	0.306243	Ero1l	-0.081547	0.513934		0.957179	0.25787	Myh9;MYH9	-0.0631399	0.5886
0.887927	0.316543	Atad1	-0.171487	0.499567		0.979238	0.402532	Mat2a	-0.0302687	0.3952		1.03752	0.306794	Ifitm2	0.0531391	0.513153		0.944927	0.258096	Slc3a2	-0.0817258	0.588219
0.880266	0.316583	Ebna1bp2	-0.183989	0.499513		0.948703	0.402591	Pds5b	-0.0759717	0.395135		0.936893	0.307471	Abcd4	-0.0940431	0.512196		1.22057	0.258322	Gyg1	0.28756	0.587839
1.13146	0.316624	Gnas	0.178192	0.499456		1.03451	0.403529	Dnajc2	0.0489501	0.394125		1.13977	0.308085		0.188742	0.51133		0.977723	0.258576	Gapdh	-0.0325019	0.587412
0.892416	0.318048	Nup35	-0.164212	0.497507		0.974002	0.404072	Cd44	-0.0380038	0.393541		1.14056	0.308157	Cgref1	0.189744	0.511228		1.09472	0.259212	Hnrnpdl	0.13056	0.586345
0.899144	0.318381	Parp2	-0.153375	0.497053		1.08121	0.404157	Acadsb	0.112644	0.39345		1.08369	0.308544	Ncln	0.115955	0.510682		1.03893	0.25972	Dkc1;DKC1;CBF5	0.055103	0.585495
1.11617	0.31855	Supt5h	0.158559	0.496823		1.06391	0.404674	Tbc1d2b	0.0893792	0.392895		1.05194	0.309744	Ipo4	0.0730495	0.508997		1.12147	0.259755	Rbm26;Rbm27	0.165395	0.585436
0.978758	0.318592	Itgav	-0.0309759	0.496766		1.10978	0.404791	Eef1d	0.150275	0.392769		0.835422	0.309875	Dhx15	-0.259423	0.508814		0.934832	0.260586	Atp5g1;Atp5g3;Atp5g2	-0.0972202	0.584049
1.03731	0.3187	Birc6	0.0528448	0.496618		1.1729	0.405099	Tra2b	0.230082	0.392438		0.97697	0.310122	Cct4	-0.0336144	0.508468		1.18026	0.261034	Abcd4	0.239105	0.583303
1.09534	0.31879	Mut	0.131383	0.496495		1.11116	0.4052	Sh3kbp1	0.152069	0.392331		1.07587	0.310199	Adnp	0.105502	0.50836		1.07077	0.261061	Tubb6	0.0986553	0.583258
0.974757	0.319148	45546	-0.0368854	0.496008		1.12804	0.405399	Ilvbl	0.173816	0.392117		0.952235	0.310598	IGF2BP1;Igf2bp1	-0.0706106	0.507801		0.970554	0.261539	Tpm2	-0.0431194	0.582463
0.930695	0.319217	Sptbn1	-0.103619	0.495914		1.02714	0.406167	Flna	0.0386376	0.391295		1.15617	0.31181	Pdhb	0.209358	0.50611		1.1111	0.261645	mt-Co3	0.151986	0.582288
0.872958	0.319303	Actr10	-0.196016	0.495797		0.972336	0.407315	Dcaf8	-0.0404737	0.390069		1.15546	0.313068	Naa50	0.208461	0.504361		1.10913	0.261798	Ankfy1	0.149435	0.582034
0.946763	0.319648	Prkcd	-0.0789241	0.495329		1.01625	0.407674	Rab2a;Rab2b	0.0232531	0.389687		1.10941	0.31314	Sec22b	0.14979	0.504262		1.18516	0.261798	Ube2r2	0.245079	0.582034
1.13462	0.319806	Purb	0.182211	0.495114		1.13141	0.408072	Glrx	0.178123	0.389264		1.13301	0.313284	Cat	0.180161	0.504062		1.0389	0.262562	Sar1b;SAR1B;SAR1A	0.0550601	0.580768
1.04878	0.319852	Rps9	0.0687137	0.49505		0.956231	0.408103	Eif3m	-0.064569	0.38923		0.950332	0.314	Nfkb2	-0.0734958	0.503071		0.980848	0.262934	Sept7	-0.0278983	0.580153
1.03927	0.320793	Alad	0.0555721	0.493775		1.07998	0.408268	Gar1	0.111006	0.389054		1.04731	0.314278	Eif2s1	0.0666864	0.502687		0.928862	0.262949	Tgoln1;Tgoln2	-0.106464	0.580128
1.09876	0.321231	Thumpd1	0.135879	0.493183		1.01646	0.408431	Coro1c	0.0235513	0.388881		1.15595	0.314321	Rps24	0.209083	0.502627		0.958245	0.26308	Prpf19;PRPF19	-0.0615329	0.579913
1.02575	0.321734	Stmn2	0.036674	0.492504		1.04037	0.409224	Ppp1r14b	0.0570988	0.388038		0.893695	0.314804	Tmem109	-0.162146	0.50196		0.908098	0.263281	Dhx36;DHX36	-0.139079	0.579581
1.04608	0.322119	Thoc6	0.0649922	0.491984		0.973916	0.409467	Vps4b	-0.0381314	0.387781		1.05686	0.314846	Nif3l1	0.0797818	0.501902		1.03823	0.264078	Anxa7	0.0541238	0.578268
1.06572	0.322618	Gng5	0.0918228	0.491311		0.928152	0.409567	Polr2h	-0.107567	0.387675		1.08733	0.31505	Tmem33	0.120784	0.501621		1.03948	0.264205	Arf6	0.0558635	0.57806
1.04749	0.323132	Cdc37	0.0669411	0.49062		1.05271	0.410498	Qdpr	0.0741101	0.386689		0.988366	0.315123	Nop56	-0.0168823	0.501521		1.04353	0.264482	Mapk1;mapk1	0.0614719	0.577603
1.10845	0.32327	Nop58	0.148541	0.490435		0.922457	0.410971	Fau	-0.116446	0.386189		1.05159	0.315196	Txndc15	0.0725715	0.50142		1.06895	0.264502	Pex5	0.0961965	0.577571
1.05774	0.323747	Hspg2	0.0809897	0.489794		0.944483	0.411017	Psmd12	-0.0824032	0.38614		1.07692	0.316084	Sars2	0.106915	0.500198		1.19423	0.264756	Tpt1	0.256075	0.577155
0.8299	0.324272	Elavl1	-0.268991	0.489091		0.953175	0.411079	Letm1	-0.0691874	0.386075		1.02507	0.316167	Hdac1	0.0357196	0.500084		0.977833	0.2651	Rps16	-0.0323406	0.576591
0.95544	0.324379	UBR2;Ubr2	-0.0657631	0.488948		0.94221	0.411449	Mri1	-0.0858792	0.385684		1.05265	0.316712	Nomo1	0.0740234	0.499335		1.04777	0.26555	Ssr4;SSR4	0.0673179	0.575854
1.14254	0.324462	Prkacb	0.19225	0.488836		1.13729	0.411628	Blvrb	0.185606	0.385495		0.961609	0.316899	Mfsd10	-0.056478	0.499079		1.05268	0.265993	Scpep1	0.0740684	0.575129
1.11234	0.324683	Tmx4	0.153599	0.488541		1.10417	0.412579	Pnkp	0.142965	0.384492		1.05712	0.317219	Mccc2	0.0801337	0.498641		1.01329	0.266194	Rpl11	0.0190472	0.574802
1.04331	0.324695	Camsap2	0.0611612	0.488524		1.08656	0.414605	Htra2	0.119771	0.382365		1.06852	0.317249	Nme1	0.0956128	0.4986		1.07267	0.266813	Mtco1	0.101202	0.573793
0.930244	0.324771	Scpep1	-0.104318	0.488422		0.953491	0.414846	Tomm22	-0.068708	0.382113		0.919835	0.317588	Hspd1	-0.120553	0.498136		1.10623	0.266843	Noc3l	0.145652	0.573743
0.959695	0.324856	Nedd1	-0.0593522	0.488309		1.02691	0.415212	Fis1	0.0383065	0.38173		0.909067	0.317962	Lxn	-0.137542	0.497624		1.04879	0.267051	Wbp11	0.0687301	0.573407
0.941875	0.324952	Erc1;Erc2	-0.0863931	0.488181		1.06254	0.415367	Prkacb	0.0875215	0.381568		1.07098	0.318388	Ppp2cb;Ppp2ca	0.0989256	0.497043		1.07529	0.267493	Sart3	0.104732	0.572688
1.05315	0.325156	Akr1a1	0.0747109	0.487909		0.956174	0.415488	Trip13	-0.0646553	0.381441		1.04727	0.318603	Sri	0.0666374	0.496751		1.17093	0.267761	Smpd4	0.227653	0.572252
1.10545	0.325893	Pitpna	0.144631	0.486925		1.04351	0.41557	Lpcat3	0.0614417	0.381356		1.0726	0.318666	Srm	0.101118	0.496664		0.891897	0.267794	Hist1h1e	-0.16505	0.572198
1.05089	0.326139	Ppm1f	0.0716074	0.486597		1.01493	0.415584	Iars	0.0213769	0.381341		0.988423	0.318798	Eif5a;Eif5a2	-0.0167996	0.496484		1.02083	0.268008	Ndufs1	0.0297429	0.571853
0.853339	0.326619	Ddx3y	-0.22881	0.485958		1.12937	0.415637	Ube2j2	0.175512	0.381286		1.16201	0.319276	Jak1	0.216628	0.495834		0.963244	0.268116	Gnb2l1	-0.0540268	0.571677
1.06423	0.326852	Ppp1r9b	0.0898142	0.485648		1.06426	0.417527	Tradd	0.0898512	0.379316		1.02594	0.319283	Ppp1r18	0.0369426	0.495825		1.22305	0.268491	Suox	0.290489	0.57107
0.820354	0.327227	Mtch2	-0.285681	0.48515		0.977537	0.417847	Psmb7	-0.032777	0.378983		1.10475	0.319284	Tmem43	0.143722	0.495823		1.13285	0.26862	Arl6ip5	0.17996	0.570862
0.903352	0.32752	G3bp1	-0.14664	0.484763		1.07918	0.418026	Sumf2	0.109933	0.378796		1.06377	0.319655	Ass1	0.0891902	0.495319		1.02872	0.269196	Hadha	0.0408478	0.569931
1.14068	0.327716	Cdc34	0.189897	0.484502		0.959549	0.418345	Xab2	-0.0595711	0.378465		1.05789	0.320123	Rnf213	0.0811943	0.494683		0.950039	0.269785	Parp2	-0.0739408	0.568983
1.07692	0.329148	Naa10	0.106913	0.482608		1.12436	0.418461	Lsm1	0.169106	0.378345		1.06722	0.32014	Rbm19	0.0938632	0.49466		1.10346	0.271131	Diaph1	0.142032	0.56682
0.92103	0.329308	Nhp2l1	-0.11868	0.482398		1.02327	0.418681	Pex14	0.0331889	0.378116		1.06426	0.320857	Toe1	0.0898472	0.493689		0.962509	0.271654	Ube2d2b;Ube2d2;Ube2d3	-0.0551285	0.565984
0.983114	0.330329	D10Jhu81e	-0.0245693	0.481053		0.980318	0.419175	Hspa2	-0.0286787	0.377605		1.01933	0.32136	Pecr	0.0276254	0.493008		1.14682	0.271717	Yipf6	0.19764	0.565883
1.0669	0.330409	Erf	0.0934279	0.480948		1.0803	0.419868	Mtmr2	0.111438	0.376888		1.04282	0.322156	Scaf8	0.0604915	0.491933		1.05477	0.272157	Dlg1	0.0769301	0.56518
0.981155	0.330439	Lox	-0.0274472	0.480909		0.973355	0.420027	Map1a	-0.0389625	0.376723		0.927989	0.322433	Hspa1a;Hspa1b;HSPA1B;HSPA1A	-0.107821	0.49156		1.05714	0.272335	Huwe1	0.0801645	0.564896
0.952581	0.330726	Mesdc2	-0.0700857	0.480531		0.934723	0.420086	Cstf3	-0.09739	0.376661		1.05634	0.322486	PAPOLB;Papolb;Papola	0.0790792	0.491489		0.954948	0.272637	Cnbp	-0.0665061	0.564415
1.08067	0.330767	Dynlrb1	0.111929	0.480478		0.906813	0.421512	Emg1	-0.141123	0.37519		1.12575	0.322698	Atp2a2	0.170889	0.491204		1.14689	0.272654	Ubap2	0.197732	0.564388
1.06353	0.330954	Farsb	0.088867	0.480233		1.04203	0.42192	Arfgef1	0.059392	0.37477		0.953834	0.322733	Rhog	-0.0681892	0.491156		1.06226	0.272841	Psmc3	0.0871385	0.56409
0.877183	0.33099	Sumo1	-0.189051	0.480185		1.02964	0.422058	Aimp2	0.0421388	0.374628		1.08303	0.323377	Pfdn2	0.11507	0.490291		0.947196	0.273107	Aldh2	-0.0782648	0.563668
1.05816	0.331772	Tmx1	0.0815522	0.47916		1.0145	0.422475		0.0207715	0.374199		0.938629	0.323432	Nfia;Nfib	-0.0913724	0.490217		1.01989	0.273365	Tmem43	0.0284083	0.563257
1.03646	0.332213	Map2k3	0.0516598	0.478583		1.05302	0.42248		0.0745362	0.374194		1.13774	0.323526	Ipo7;IPO7	0.18617	0.49009		1.08505	0.273456	Cdkn2a	0.117765	0.563113
1.17707	0.332317	Ppp1cb	0.235195	0.478447		1.02002	0.42311	Ppp2cb;Ppp2ca	0.0285972	0.373547		0.934315	0.323547	Smarcd2	-0.0980197	0.490062		1.11352	0.273887	Ly75	0.155133	0.562429
1.07375	0.332435	Cbr2	0.102652	0.478293		1.07438	0.423235	Atf7ip	0.103505	0.373419		1.10338	0.324675	Gigyf2	0.141926	0.488551		0.945483	0.274	Hmgb2	-0.0808766	0.56225
0.941248	0.332645	Hnrnpa0	-0.0873533	0.478019		0.948088	0.423471	Sec61b	-0.0769067	0.373176		0.969207	0.324987	Edc4	-0.0451235	0.488134		1.06384	0.2742	Ppp1r14b	0.0892784	0.561932
0.89103	0.334435	Nop14	-0.166454	0.475688		1.07932	0.423518	Sf3a3	0.110119	0.373128		1.03128	0.325171	Klhl11	0.044439	0.487889		1.09825	0.275202	Vkorc1	0.135204	0.560348
0.959582	0.334791	Alg2	-0.0595213	0.475226		1.03819	0.425489	Srsf7	0.0540713	0.371112		1.0591	0.325323	Eif6	0.082845	0.487686		1.10332	0.275547	Klhl11	0.141849	0.559804
1.04099	0.334932	Cox20	0.0579577	0.475043		1.0639	0.425655	Dnpep	0.0893577	0.370942		1.09573	0.326446	Prps1;Prps2	0.131899	0.486189		0.937793	0.275992	Rps17	-0.0926582	0.559104
1.04032	0.335008	Myef2	0.0570245	0.474945		1.15647	0.425819	Acbd5	0.209726	0.370775		1.06604	0.326842	Eno1	0.0922554	0.485662		1.16685	0.275995	Lrrc8c	0.222621	0.559099
1.06346	0.33528	Slc44a2	0.0887692	0.474593		1.06487	0.426537	Ppp5c	0.0906762	0.370044		1.07139	0.327148	Fam98b	0.0994828	0.485256		1.08497	0.276423	Mettl16	0.117651	0.558425
0.89787	0.335901	Stam2	-0.155421	0.473789		1.20577	0.42671	Akt1s1	0.269949	0.369868		1.04631	0.327705	Hnrnpa3	0.0653092	0.484518		1.18831	0.276448	Trmt10c	0.248913	0.558386
1.06809	0.336211	Srsf7	0.09503	0.473389		1.18006	0.426832	Gyg1	0.238856	0.369743		1.04065	0.327718	Armc8	0.0574839	0.4845		0.964399	0.276947	Pex14	-0.0522977	0.557604
1.03553	0.336573	Ptgs1	0.0503722	0.472921		1.04543	0.426944	Stmn1	0.064101	0.369629		0.962451	0.327927	Nudcd1	-0.055215	0.484223		1.04819	0.277028	Gsr	0.067904	0.557477
1.05344	0.336968	Mocs1	0.0751019	0.472412		0.969379	0.427432	Atrx	-0.0448675	0.369133		1.0742	0.328146	Rpl35a	0.103264	0.483933		0.895001	0.277172	Nsa2	-0.160039	0.557251
0.928032	0.337211	Tmem263	-0.107754	0.472099		1.01529	0.429893	Psma3	0.0218878	0.36664		1.09393	0.328166	Spag9	0.129515	0.483906		1.203	0.277249	Tbl1xr1	0.266633	0.557129
1.12445	0.337354	Tbca	0.169218	0.471914		1.06174	0.429977	Adrbk1;Adrbk2	0.0864314	0.366555		1.10858	0.328196	Lman1	0.148717	0.483867		1.10447	0.277479	Cbx3	0.143357	0.556769
1.06604	0.33763	Yif1a	0.0922556	0.471559		1.08677	0.430075	Esyt2	0.120045	0.366455		1.04667	0.328813	Fam114a1	0.0658035	0.483051		1.10062	0.277596	Ogt	0.138313	0.556587
1.0489	0.338144	Sugt1	0.0688738	0.470898		1.00676	0.43044	Ddx17	0.00971396	0.366087		0.927865	0.328901	Psmb7	-0.108013	0.482935		1.08452	0.277794	Ncoa5	0.117053	0.556276
1.10422	0.338425	Cnbp	0.143028	0.470537		1.37521	0.43063	Lyar	0.459651	0.365896		1.02904	0.330103	Vdac2	0.0413032	0.48135		1.11026	0.278071	Cul4a	0.1509	0.555845
1.04986	0.338708	Rrp1	0.0702002	0.470175		0.973467	0.430971	Gnb2l1	-0.0387956	0.365552		1.0994	0.330113	Plcb3	0.136717	0.481337		1.21245	0.278368	Tra2b	0.277928	0.555381
1.03481	0.339322	Iars	0.0493704	0.469388		0.908186	0.431331	Slc39a14	-0.13894	0.365189		0.909082	0.33082	Eef1d	-0.137518	0.480408		1.0724	0.278463	Smchd1	0.10085	0.555232
0.912883	0.340511	Tpi1	-0.131498	0.467868		1.03927	0.432268	Gng12	0.0555719	0.364246		0.883145	0.330908	Rfc1	-0.179277	0.480292		1.04936	0.27928	Ap3b1	0.0695105	0.55396
1.12334	0.34067	Znf706	0.167798	0.467666		1.0951	0.432378	Cbx3	0.131058	0.364136		1.04724	0.331465	Hdac2	0.06659	0.479562		1.12737	0.279492	Hexim1	0.17296	0.553631
0.644966	0.34205	Nup98;NUP98	-0.632705	0.46591		0.963009	0.432464		-0.0543788	0.36405		1.11838	0.331507	Calu	0.161409	0.479507		1.03758	0.279956	Ddx3x;DDX3X;D1Pas1	0.0532289	0.55291
1.10426	0.342182	Jak1	0.143079	0.465743		1.01846	0.435271	Ndufb8	0.0263927	0.36124		1.05796	0.331883	Hnrnpu	0.0812827	0.479015		1.2064	0.280313	Utp15	0.27071	0.552357
1.02903	0.342349	H2afx	0.041292	0.465531		1.06479	0.436052	Rbm26;Rbm27	0.0905631	0.360461		1.02966	0.331896	Tmsb4x	0.0421749	0.478998		0.961309	0.280539	Otub1	-0.0569285	0.552007
1.08534	0.343066	Mob1a	0.118144	0.464622		1.04352	0.43695	Phf5a	0.0614632	0.359568		1.08131	0.332099	Rps28	0.112783	0.478732		1.09302	0.280592	Ca13	0.12832	0.551924
1.07291	0.343771	Cggbp1	0.101524	0.46373		0.976911	0.437105	Gps1	-0.0337003	0.359414		0.864163	0.332409	Sars	-0.210625	0.478327		1.09634	0.2811	Get4	0.132694	0.551139
1.05133	0.343835	Cd63	0.0722151	0.463649		1.10438	0.437618	Kdm3a	0.143242	0.358905		1.07713	0.333055	Mad1l1;MAD1L1	0.107197	0.477485		1.09299	0.281189	Mt2	0.12828	0.551001
1.05821	0.344111	Plekhf1	0.0816319	0.463302		1.11126	0.438957	Naalad2	0.152202	0.357578		1.05935	0.33312	Rrp1	0.0831825	0.477399		1.04751	0.281591	Golga3	0.0669672	0.55038
1.05477	0.346188	Uck2	0.0769219	0.460688		1.0958	0.439312	Josd2	0.131984	0.357226		1.04529	0.335323	Gatad2b	0.0639085	0.474537		1.06899	0.281653	Ppme1	0.0962423	0.550286
0.956114	0.346454	Ube3c	-0.0647456	0.460355		0.968065	0.439726	Copg1	-0.0468246	0.356818		0.918365	0.335655	Dus3l	-0.122861	0.474107		1.0922	0.281761	Arfgef2	0.127231	0.550119
1.09274	0.346561	Svil	0.127955	0.46022		1.03196	0.44043	Srm	0.045384	0.356123		1.04264	0.335661	Smchd1	0.0602431	0.474098		1.18095	0.281778	Abl1	0.239947	0.550093
0.919431	0.347117	Marcks	-0.121187	0.459525		0.989428	0.440833	Dst	-0.0153331	0.355726		1.05991	0.335751	Chchd3	0.0839414	0.473983		0.960607	0.282097	Cth	-0.0579816	0.549601
0.933704	0.34726	Pgam5	-0.0989633	0.459345		0.968156	0.440868	Uck2	-0.0466882	0.355692		0.921733	0.337219	Ebp	-0.117579	0.472089		1.13884	0.28225	Ube2o	0.187568	0.549366
0.88454	0.34741	Psmd8	-0.177001	0.459158		1.05915	0.441695	Hgs	0.0829019	0.354878		1.03273	0.337699	Epb41l1	0.0464575	0.47147		0.93301	0.283428	Wdr12	-0.100036	0.547557
1.0435	0.34752	Capza1	0.0614317	0.45902		1.0438	0.442004	S100a10	0.0618464	0.354574		1.06241	0.338054	Cdc42bpb	0.087336	0.471014		0.929012	0.283509	Akap12	-0.10623	0.547433
1.11117	0.347702	Rbm25	0.152079	0.458792		1.07742	0.442093	Eif2d	0.107579	0.354486		1.12836	0.338707	Eea1	0.174233	0.470176		1.10794	0.284095	Eef1b	0.147878	0.546537
1.11621	0.348066	Acaa1a	0.158607	0.458338		1.01816	0.442836	Decr1	0.0259654	0.353757		0.89171	0.338936	Nop14	-0.165354	0.469882		0.908559	0.28534	Tecr	-0.138348	0.544638
1.09771	0.348146	Pebp1	0.134502	0.458238		1.08585	0.443196	Arid1a	0.118819	0.353405		0.938731	0.339326	Ago2	-0.0912162	0.469382		1.08436	0.285471	Degs1	0.116846	0.544438
0.910987	0.349078	ZFR;Zfr	-0.134497	0.457078		1.13975	0.443458	Araf	0.188713	0.353147		1.07081	0.339491	Fam3c	0.0987035	0.469172		1.12833	0.285564	Xrcc5	0.174188	0.544297
1.08209	0.349149	Arhgap29	0.113815	0.456989		0.932565	0.443836	Snx17	-0.100724	0.352777		1.06326	0.339862	Aqr	0.0884993	0.468697		1.06594	0.285723	Prmt3	0.0921295	0.544055
1.1086	0.349158	Exosc7	0.148738	0.456979		1.05681	0.444075	Atxn2	0.0797222	0.352543		0.90274	0.340718	RSU1;Rsu1	-0.147617	0.467605		1.07772	0.28617	Abhd16a;ABHD16A	0.10798	0.543375
1.06663	0.349781	Nudcd2	0.0930548	0.456204		1.10705	0.444432	Polr2b	0.146727	0.352195		1.14234	0.341079	Kpna2	0.191995	0.467145		1.06321	0.286397	Acbd3	0.0884296	0.543032
1.15586	0.349986	Araf	0.208973	0.45595		0.976443	0.445228	UBR2;Ubr2	-0.0343929	0.351417		0.889285	0.341115	Lrpap1	-0.169282	0.467099		0.942245	0.28656	Nudcd2	-0.0858263	0.542785
0.965111	0.350001	Arpc2	-0.0512339	0.455931		1.01885	0.445446	Rab1b	0.0269475	0.351205		1.13926	0.341261	Tagln	0.188101	0.466914		1.07159	0.286579	Cdk4	0.0997502	0.542755
1.03544	0.350083	Dap	0.0502449	0.455828		1.0557	0.445718	Baiap2	0.0781937	0.35094		1.04042	0.342569	Cyfip1	0.0571714	0.465252		1.11854	0.286666	Mapk7	0.161619	0.542623
0.980611	0.350718	Lsm6	-0.0282479	0.455042		1.11629	0.445845	Cops7a	0.158715	0.350816		1.06009	0.342848	Nip7	0.0841917	0.464898		1.12381	0.287029	Polr2b	0.168401	0.542074
0.969343	0.351231	Herc4	-0.0449212	0.454407		0.91948	0.44713	Rbm33	-0.12111	0.349566		0.939045	0.34322	Tsfm	-0.0907335	0.464427		1.20807	0.287204	Nucb2	0.272709	0.541809
1.03674	0.351296	Fasn	0.0520491	0.454327		0.910779	0.447577	Knstrn	-0.134827	0.349132		1.03183	0.34325	Cox7a2	0.045207	0.46439		1.10258	0.287908	Brcc3	0.140883	0.540746
0.91619	0.351353	Snx9	-0.126282	0.454256		1.03066	0.447689	Eif5	0.0435752	0.349024		1.11643	0.343559	Mocs3	0.158891	0.463999		1.11801	0.287999	Nr3c1	0.160937	0.540609
1.06734	0.352195	Fabp5	0.0940196	0.453217		1.02847	0.447748	Larp1	0.0405028	0.348966		1.08949	0.344065	Ppa1	0.123653	0.46336		0.980553	0.288014	Cap1	-0.0283321	0.540586
1.05495	0.354487	Anp32e	0.0771804	0.4504		0.983838	0.4479	Psmd5	-0.0235069	0.348819		1.03154	0.344953	Erc1;Erc2	0.0447997	0.46224		1.04467	0.288081	Nifk	0.0630517	0.540486
0.972666	0.354562	Hmgn5	-0.0399836	0.450307		1.05134	0.447925	Ero1l	0.0722243	0.348795		1.03053	0.345229	Tbc1d17	0.04338	0.461893		1.0295	0.288175	Cand2	0.0419486	0.540343
1.009	0.354586	Ywhaq	0.0129249	0.450279		1.06466	0.449029	Ubqln4	0.0903875	0.347726		0.971981	0.345684	Slc39a7	-0.0409993	0.46132		1.18317	0.288432	Dctn5	0.242661	0.539957
1.06995	0.354628	Emilin1	0.09754	0.450227		0.9545	0.449557	Cwc22	-0.0671836	0.347215		1.06699	0.34688	Vps29	0.0935497	0.459821		1.07969	0.288759	Dlk1	0.110612	0.539465
0.830717	0.354835	Pabpc1	-0.267572	0.449974		0.95259	0.449581	Slc25a3	-0.0700726	0.347192		1.03433	0.347442	Arpc4	0.0487027	0.459117		0.940577	0.289623	Stx4	-0.0883817	0.538166
0.922369	0.354835	Fus	-0.116584	0.449974		1.03161	0.449921	Top1	0.0448993	0.346864		0.978446	0.348417	Cd3eap	-0.0314355	0.457901		0.942145	0.290455	Lrpap1	-0.0859788	0.536922
1.07722	0.35499	Abcf1	0.107313	0.449784		1.03309	0.450539	Vps53	0.0469718	0.346267		1.02785	0.349101	Opa1	0.039627	0.457048		1.08479	0.290835	Gli3	0.11742	0.536354
1.09973	0.355296	Eif3j1;Eif3j2	0.137144	0.44941		0.976935	0.451725	Arpc5	-0.0336657	0.345126		1.09205	0.349873	Arfgap1	0.127033	0.45609		0.948676	0.290873	Psmb2	-0.0760126	0.536297
1.04015	0.355417	Srsf1	0.0567856	0.449262		1.1258	0.452239	Dynlrb1	0.170947	0.344632		1.05325	0.350689	Aifm1	0.0748497	0.455077		1.15773	0.291545	Itga6	0.211305	0.535294
1.04987	0.355627	Myh6	0.0702143	0.449005		1.02168	0.452395	Ppp3ca	0.0309415	0.344482		1.13664	0.351185	Uqcr10	0.18477	0.454465		1.09123	0.291777	Kif3b	0.125962	0.534949
0.896869	0.356487	Tomm70a	-0.157031	0.447956		1.12322	0.452853	Abracl	0.167641	0.344042		1.06191	0.351678	Vdr	0.0866574	0.453855		0.964329	0.291951	Sae1	-0.0524033	0.53469
1.06006	0.356545	Ppp1r2	0.0841398	0.447886		1.13886	0.453411	Glo1	0.18759	0.343508		1.02946	0.351729	Gmppb	0.0418903	0.453792		1.14205	0.292523	Lsm6	0.191626	0.53384
1.06682	0.357032	Rbx1	0.0933193	0.447293		1.07671	0.453508	Mt2	0.106627	0.343415		1.07123	0.351788	Ciapin1	0.0992637	0.453718		1.16943	0.293233	Naalad2	0.225809	0.532787
1.04067	0.35751	Dnaja2	0.0575183	0.446712		1.03591	0.453992	Rac1;Rac2;Rac3	0.0508996	0.342952		1.04876	0.351883	Aldh1l2	0.0686832	0.453601		1.05338	0.293357	Tmed9	0.0750269	0.532603
1.02568	0.357627	Snx18	0.0365776	0.446569		0.969142	0.454111	Rab23	-0.0452193	0.342838		1.05094	0.352175	Rbx1	0.0716824	0.453241		1.08202	0.293735	Adprh	0.113722	0.532044
1.10806	0.357908	Dclk1	0.148032	0.446228		1.05634	0.454116	Arhgef40	0.0790719	0.342833		1.13399	0.352809	Eef2;EEF2	0.181407	0.45246		1.26672	0.293963	Cnot8	0.341093	0.531707
1.12216	0.359422	Sec13;SEC13	0.16628	0.444395		1.06266	0.454261	Tmed1	0.0876862	0.342695		0.929378	0.354199	Taf6	-0.105662	0.450752		1.09673	0.294672	Dnajc5	0.133215	0.530661
1.02968	0.359678	Hn1l	0.0421989	0.444086		1.13432	0.454484	Pura	0.181828	0.342481		0.777219	0.354211	Oxr1	-0.363607	0.450738		1.08841	0.294769	Crat	0.12222	0.530518
1.15582	0.359962	Hmox1	0.208918	0.443744		1.0363	0.454652	Tagln2	0.0514452	0.342321		0.813638	0.354423	Eif4b	-0.297541	0.450478		1.1114	0.295332	Usp8	0.152381	0.52969
0.906603	0.360359	Brix1	-0.141457	0.443265		1.04966	0.455214	Gla	0.0699164	0.341784		0.782746	0.354763	Cops4	-0.353384	0.450062		1.06368	0.295503	Fhl3	0.0890584	0.529438
0.956113	0.360772	Ktn1	-0.0647474	0.442768		1.06723	0.455218	Bles03	0.0938661	0.341781		1.04288	0.354896	Yars	0.0605743	0.449898		1.03684	0.296438	Skiv2l2	0.0522	0.528066
1.08352	0.360805	Prdx2	0.115727	0.442728		1.06327	0.4556	Srsf1	0.0885135	0.341416		1.036	0.354926	Dctn5	0.0510189	0.449863		1.09942	0.296514	Sumf2	0.136748	0.527955
1.08117	0.36125	Skp1;SKP1	0.112587	0.442192		0.970999	0.456149	Ermp1	-0.0424581	0.340894		1.08291	0.355058	Ccar2	0.114916	0.449701		1.20185	0.297395	Ripk1	0.265258	0.526667
0.968952	0.36173	Mfsd10	-0.0455024	0.441615		1.10281	0.456498	Commd5	0.141187	0.340561		1.08754	0.356094	Rab4b;Rab4a	0.121069	0.448436		1.02711	0.298771	Ppp1cb	0.0385878	0.524662
1.08762	0.362041	Gnai2	0.121176	0.441243		1.06896	0.457134	Prdx5;PRDX5	0.0962124	0.339956		1.04458	0.35637	Cfap20	0.0629223	0.448099		1.03355	0.298922	Kin	0.047613	0.524442
0.496833	0.362233	Cisd2;CISD2	-1.00917	0.441012		1.07818	0.457368	Nme4	0.108592	0.339734		1.0383	0.356599	Rnf181	0.0542202	0.44782		1.01895	0.299341	Thop1	0.0270817	0.523833
1.02938	0.362614	Pds5b	0.0417703	0.440555		0.977808	0.45777	Puf60	-0.0323769	0.339353		0.872127	0.35678	Celf1	-0.197389	0.4476		0.801088	0.299579	Slc39a7	-0.319967	0.523489
1.05697	0.362954	Stk10	0.0799286	0.440149		1.05937	0.458039	Arhgef25	0.0832099	0.339098		1.09097	0.357699	Syne3	0.125611	0.446482		1.02828	0.299691	Dync1li2	0.040234	0.523326
1.07473	0.363258	Cfl2	0.103969	0.439785		1.03846	0.458095	Taf6	0.0544487	0.339045		1.15732	0.358097	Abce1	0.210783	0.445999		1.12333	0.300319	Ptpn9	0.167784	0.522417
1.05698	0.363592	Rpl17	0.0799535	0.439386		0.975083	0.458182	Tomm34	-0.0364027	0.338962		1.05391	0.358275	Napa	0.0757583	0.445784		0.977665	0.300501	Ywhae	-0.0325878	0.522154
1.09837	0.364792	Tubgcp2	0.135363	0.437954		0.963129	0.458625	Me1	-0.0541995	0.338542		0.806877	0.358625	Topbp1	-0.309579	0.44536		1.07626	0.300532	Hnrnpd	0.106024	0.522109
1.08924	0.365434	Mfsd5	0.123327	0.437191		1.04052	0.459328	Tuba1c	0.0573115	0.337877		1.11213	0.359091	Sfn	0.153324	0.444795		1.1322	0.300622	Polr2g	0.179134	0.521979
0.971367	0.365638	Atp6v1g1	-0.0419111	0.436949		1.05301	0.459347	Nadk2	0.0745148	0.337859		1.04284	0.359211	Dnajc8	0.0605162	0.44465		0.965162	0.300817	Csnk1a1	-0.0511571	0.521698
0.955217	0.366178	Gas2	-0.0660995	0.436307		1.07644	0.459567	Fbxo4	0.106262	0.337651		1.07473	0.35958	Ppcdc	0.103974	0.444204		1.02485	0.300873	Uqcrc2	0.0354198	0.521617
1.1331	0.368219	Leng8	0.180273	0.433893		1.03699	0.460337	Mat2b	0.0524052	0.336924		0.963471	0.360221	Iqgap1	-0.0536874	0.44343		1.20144	0.301304	Ebp	0.26476	0.520995
0.897409	0.368473	Hspa4	-0.156162	0.433594		1.03644	0.461215	Srrm2	0.0516304	0.336097		0.712931	0.36055	Cbfb	-0.488167	0.443035		0.986643	0.301961	Vdac3	-0.0194005	0.520049
0.922719	0.368756	Pds5a	-0.116037	0.433261		1.05265	0.461235	Fam114a1	0.074031	0.336077		0.592135	0.361047	Enah	-0.756002	0.442436		1.04988	0.302376	Srp54	0.070223	0.519453
1.053	0.36885	Ugp2	0.0745108	0.43315		0.970318	0.461435	Aifm1	-0.0434706	0.335889		0.961206	0.361418	UBR2;Ubr2	-0.0570823	0.44199		1.12107	0.302586	Rbbp4	0.164879	0.519151
0.901945	0.368913	Rrm1	-0.148889	0.433077		1.06374	0.46154	Matr3	0.089148	0.33579		1.06483	0.362076	Pak1ip1	0.0906252	0.4412		1.11076	0.302699	Ccdc124	0.151552	0.518989
1.08631	0.369023	Gtf2f1	0.119433	0.432947		0.985796	0.461629	Rps13	-0.0206385	0.335707		1.04525	0.362287	Hspa4l	0.0638418	0.440947		0.979955	0.303181	Nme2	-0.0292119	0.518298
0.869616	0.36917	Matr3	-0.201549	0.432774		1.0318	0.461703	Mettl16	0.0451567	0.335638		0.906304	0.36316	Uba2	-0.141934	0.439902		1.07935	0.303251	Flot2	0.110168	0.518198
1.1048	0.369316	Anxa3	0.143789	0.432602		1.04866	0.461906	Gaa	0.068542	0.335446		1.08809	0.365342	Mgst1	0.121799	0.4373		0.946644	0.303265	Rfc4	-0.0791062	0.518178
1.12603	0.370375	Paics	0.171246	0.431359		1.04392	0.462304	Zmpste24	0.0620081	0.335073		1.04477	0.365506	Hmgb1;HMGB1	0.0631883	0.437105		1.21062	0.303932	Ccdc50	0.27575	0.517224
1.04237	0.370478	Ranbp2	0.0598716	0.431238		1.09616	0.462332	Tmem106b	0.132462	0.335046		0.950091	0.366719	Tmed10	-0.0738625	0.435667		1.057	0.304191	Polr2e	0.0799736	0.516853
0.920553	0.371201	Akr1b8	-0.119427	0.430391		1.06538	0.462463	Lxn	0.0913739	0.334923		0.947042	0.366928	Mov10	-0.0784993	0.435419		0.911303	0.304555	Fau	-0.133997	0.516334
1.03913	0.371476	Ccnt1	0.0553738	0.43007		0.928132	0.4633	Hspbp1	-0.107598	0.334137		0.954285	0.36699	Itga5	-0.0675076	0.435346		1.06814	0.305146	Ap2m1	0.0951058	0.515493
1.05485	0.371629	Fbl	0.077036	0.42989		0.944457	0.464238	Mta1	-0.0824437	0.33326		1.14888	0.36734	Reep3	0.200228	0.434931		0.955827	0.305735	Pcnp	-0.0651783	0.514655
1.12556	0.371791	Lpcat3	0.170646	0.429701		1.1081	0.464353	Slc5a3	0.14809	0.333152		0.922554	0.368041	Smc3	-0.116294	0.434104		1.10701	0.306345	Akap8	0.146671	0.513789
0.965058	0.372586	Ezr	-0.0513126	0.428773		0.943192	0.464392	Tcea1	-0.0843769	0.333115		1.18021	0.368329	Asna1;ASNA1	0.23904	0.433763		1.04418	0.306483	Gmpr2	0.0623718	0.513594
1.036	0.3727	Anxa4	0.0510293	0.428641		1.06598	0.464496	Slc35b2	0.092176	0.333018		1.03246	0.369222	Adk	0.0460863	0.432713		0.940467	0.307659	Hat1	-0.0885513	0.51193
0.899309	0.373099	Rps12	-0.153111	0.428176		0.966541	0.464929	Eif4b	-0.0490975	0.332614		0.958793	0.36938	Eif3e;EIF3E	-0.0607089	0.432527		0.906382	0.307724	Rdh11	-0.141809	0.511839
0.970648	0.373187	Aldh9a1	-0.0429796	0.428073		0.969665	0.465063	Hnrnpul1	-0.0444423	0.332489		1.06114	0.36987		0.0856163	0.43195		0.860568	0.307968	HIST1H4A;Hist1h4a	-0.216639	0.511494
0.911423	0.373541	Copa	-0.133808	0.427662		0.953189	0.46539	S100a6	-0.0691662	0.332183		1.10451	0.370063	Rplp0	0.143402	0.431724		0.862716	0.308197	Slc39a14	-0.213043	0.511171
1.07097	0.374117	Clasp1	0.0989226	0.426993		1.11533	0.465521	Smpd4	0.157466	0.332061		1.07247	0.370458	Rfc4	0.100933	0.431262		1.06486	0.309194	Sccpdh	0.0906637	0.509769
0.7843	0.374347	Tm9sf4	-0.350523	0.426725		0.940964	0.465708	Heatr6	-0.087789	0.331886		0.891562	0.370475	Exosc7	-0.165593	0.431241		0.926799	0.309344	Rpl34	-0.109672	0.509559
0.941885	0.375356	S100a10	-0.0863768	0.425556		1.02844	0.465984	Dnajc10	0.0404569	0.331629		1.11902	0.370705	Pex19	0.162242	0.430972		1.05171	0.30935	Cfdp1	0.0727362	0.509549
0.96816	0.377644	Rab2a;Rab2b	-0.046682	0.422917		1.01993	0.467152	Ranbp2	0.0284699	0.330541		1.07457	0.371247	Hdac6	0.103758	0.430337		1.02477	0.310317	Srrt;SRRT	0.0352931	0.508194
0.937121	0.377772	Triobp	-0.0936923	0.42277		0.944894	0.467185	Ppp1ca	-0.0817763	0.330511		1.12571	0.371292	Maoa	0.170835	0.430285		1.06607	0.310342	Hdac6	0.0922968	0.508159
0.933375	0.378132	Atp6v1h	-0.0994718	0.422357		0.964391	0.467205	Echs1	-0.0523099	0.330492		0.9336	0.371833	Ctsd	-0.0991229	0.429652		1.07586	0.310364	Thumpd1	0.105495	0.508129
0.954795	0.37866	Bcap31	-0.0667368	0.42175		0.930607	0.467737	Banf1	-0.103756	0.329999		0.976169	0.372374	Tcof1	-0.0347973	0.42902		1.20466	0.310676	Acot8	0.268622	0.507693
1.02729	0.379372	Pdlim5	0.0388398	0.420935		1.04034	0.467773	Arglu1	0.0570617	0.329964		1.06744	0.372512	Clpp	0.0941504	0.42886		1.19258	0.310713	Wdr26	0.254086	0.507641
1.08178	0.37972	Rin1	0.113412	0.420536		0.986512	0.467844	Ddb1	-0.0195915	0.329899		1.0805	0.373106	Necap1	0.111696	0.428167		1.05907	0.310929	Aarsd1	0.0827985	0.507339
1.08841	0.379982	Ttll12	0.122225	0.420237		1.14946	0.467916	Rragc	0.200951	0.329832		1.06716	0.373117	Cops8	0.0937752	0.428155		1.06025	0.311139	Map7d1	0.0844092	0.507046
1.027	0.380551	Col6a1	0.0384308	0.419587		1.0313	0.468227	Man2a1	0.0444661	0.329543		1.09021	0.373525	Eml3	0.12461	0.427681		1.05891	0.311192	Ndufb5	0.0825838	0.506972
0.946383	0.3808	Vapb	-0.0795045	0.419303		1.1079	0.468469	Plp2	0.147831	0.329319		1.07374	0.374152	Atic	0.102649	0.426951		0.959912	0.311345	Dnajc3;DNAJC3	-0.0590254	0.506758
0.906209	0.380873	Creld2	-0.142085	0.41922		1.03626	0.468569	Rab35	0.0513845	0.329226		0.944454	0.374725	Grwd1	-0.0824474	0.426287		1.12006	0.312251	Rrp1b	0.163578	0.505496
0.89361	0.381849	Usp9x	-0.162282	0.418108		0.969228	0.46905	U2surp	-0.0450919	0.328781		1.15458	0.374945	Golga3	0.207362	0.426032		1.06965	0.312281	Xpo5	0.0971361	0.505455
1.04165	0.381868	Twf2	0.058876	0.418087		1.0898	0.46937	Tax1bp3	0.124066	0.328485		1.05204	0.376136	Akap2	0.0731937	0.424655		0.964105	0.312308	Idi1	-0.0527373	0.505417
1.04278	0.381922	Capza2	0.0604305	0.418025		1.06027	0.470597	Mapkbp1	0.0844265	0.327351		1.13341	0.377201	Rps27	0.180666	0.423427		1.20967	0.31246	Mp68	0.274608	0.505206
0.910623	0.382159	Rps3a	-0.135074	0.417756		0.915221	0.471413	Rbl1	-0.127807	0.326598		0.926239	0.377274	Marcks	-0.110544	0.423344		1.07285	0.312766	Ccdc22	0.101451	0.50478
1.21155	0.382293		0.276857	0.417603		0.944795	0.471974	Ccnd3	-0.0819262	0.326082		0.967203	0.378002	Dtymk	-0.0481096	0.422506		0.966036	0.312994	Hist1h2ak	-0.0498508	0.504464
0.90963	0.382301	Irgq	-0.136649	0.417595		1.06818	0.472578	Ndufa7	0.0951495	0.325526		1.03882	0.378023	Pdlim7	0.0549447	0.422482		0.980532	0.31511	Tnpo1	-0.028364	0.501538
1.03809	0.38436	Prpf6	0.0539377	0.415262		1.03596	0.47308	Uqcrc1	0.0509717	0.325066		1.0427	0.379422	Baiap2	0.0603244	0.420877		1.19526	0.315559	Nol6	0.257321	0.50092
0.947612	0.385283	Srpr	-0.0776321	0.414221		0.971653	0.474282	Stx4	-0.0414874	0.323963		0.951868	0.379622	Ddx6	-0.0711664	0.420649		1.14112	0.316252	Ilvbl	0.190456	0.499967
0.956525	0.385376	Hmgb1;HMGB1	-0.0641259	0.414115		1.10313	0.47446	Chchd3	0.141597	0.3238		0.93719	0.380063	Gart	-0.0935863	0.420144		1.06751	0.31662	Luc7l2	0.0942437	0.499462
0.857627	0.385437	Mtx2	-0.221578	0.414046		1.03275	0.47456	Cd63	0.046491	0.323709		0.914167	0.380587	Tmem106b	-0.12947	0.419546		1.1034	0.316731	Eps8	0.141951	0.49931
0.836103	0.386189	Bud31	-0.258247	0.4132		1.05785	0.474718	Actbl2	0.0811374	0.323564		0.834024	0.380659	Bud31	-0.261839	0.419464		1.03716	0.317839	Psma5	0.0526363	0.497793
0.926348	0.386855	Rpn1	-0.110374	0.412452		0.984986	0.475546	Ywhah	-0.0218256	0.322807		0.914127	0.380705	Svil	-0.129533	0.419411		1.16024	0.318642	Snrpe	0.214418	0.496698
0.669883	0.387001	Gapdh	-0.578019	0.412288		0.963421	0.477621	Fmr1	-0.0537618	0.320917		1.07354	0.380724	Arpc1b	0.102381	0.41939		0.962902	0.318666	Adnp	-0.0545391	0.496664
1.08425	0.387116	Tubg2;Tubg1	0.1167	0.412159		1.19163	0.478551	Rbx1	0.252932	0.320072		1.04519	0.381117	Glul	0.0637665	0.418941		0.885714	0.319146	Mtx1	-0.175087	0.496011
1.04033	0.387152	Hnrnpu	0.0570459	0.412118		1.04363	0.478918	Sarnp	0.061612	0.319739		1.0889	0.381639	Blvra	0.122869	0.418347		0.946053	0.319753	Ptgr1	-0.0800077	0.495186
0.861392	0.387705	Dhx15	-0.215259	0.411498		0.962307	0.479089	Lrrc59	-0.0554315	0.319584		1.0802	0.382382	Stat5b;Stat5a	0.111294	0.417503		0.966021	0.319814	Hdac1	-0.049873	0.495103
0.974152	0.38813	Abhd14b	-0.0377819	0.411023		1.02156	0.479497	Sec63	0.0307722	0.319214		0.979962	0.383255	Anp32b	-0.0292023	0.416512		1.05168	0.320126	Cpsf3	0.0726994	0.494678
0.940556	0.388262	Drg1	-0.0884146	0.410875		0.955339	0.479526	Tpm1	-0.0659148	0.319188		0.663873	0.383723	Gapdh	-0.591021	0.415982		1.12287	0.320391	Lrrc47	0.167197	0.49432
0.932509	0.388303	Rab10	-0.100811	0.41083		1.16544	0.479543	Rfc3	0.220878	0.319173		1.11698	0.383741	Adam17	0.159597	0.415962		1.14404	0.320568	Uevld	0.194136	0.49408
1.07581	0.38994	Macf1	0.105418	0.409002		1.0449	0.479892	Gnl1	0.0633634	0.318857		1.06323	0.384551	Htra2	0.0884479	0.415046		0.844718	0.32059	Usp19	-0.243457	0.494051
1.01872	0.390162	Aip	0.0267587	0.408755		1.01041	0.4805	Atxn10	0.014946	0.318307		1.16108	0.385266	Nmral1	0.21547	0.41424		0.954278	0.320764	Tsnax	-0.0675183	0.493814
0.958834	0.39095	Map1s	-0.0606477	0.407879		1.04747	0.481867	Polr1c	0.0669066	0.317073		1.02148	0.385369					1.05655	0.321009	Fcf1	0.0793561	0.493483
1.04059	0.392415	Gmps	0.0574003	0.406254		0.958987	0.481888	Akap12	-0.0604163	0.317054		0.92426	0.385962	Slc39a14	-0.11363	0.413455		1.01565	0.321313	Rrp12	0.0224012	0.493071
1.07155	0.392459	Gclm	0.0997024	0.406205		1.05622	0.482046	Zc3hav1	0.0789136	0.316912		1.02713	0.386315	Prim1	0.0386134	0.413058		1.02971	0.321953	Eftud2	0.0422339	0.492208
1.13263	0.392486	Brcc3	0.179671	0.406175		0.978557	0.482258	Akr1b8	-0.0312719	0.316721		1.02274	0.386319	Stip1	0.0324404	0.413054		0.961337	0.322103	Uso1	-0.0568863	0.492006
0.879848	0.392725	Casp7	-0.184673	0.405911		1.05847	0.483057	Mapk3	0.0819748	0.316002		1.12416	0.386642	Pole4	0.168852	0.412691		1.07221	0.323099	Ctdp1	0.10059	0.490664
0.958886	0.393689	Hspa5	-0.0605693	0.404846		1.05377	0.484372	Cyth1;Cyth3;Cyth2	0.0755597	0.314821		1.0558	0.387586	Get4	0.0783314	0.411632		1.1722	0.323792	Arpc1b	0.229221	0.489734
1.06681	0.39558	Nagk	0.0932969	0.402765		1.03452	0.485296	Lox	0.0489571	0.313993		0.93144	0.387636	Inpp1	-0.102465	0.411576		1.03892	0.324071	Actr3	0.0550823	0.48936
0.972748	0.395658	Immt	-0.0398623	0.40268		1.08128	0.486117	Snrnp70	0.112735	0.313259		1.0469	0.388473	Uck2	0.0661265	0.41064		1.0436	0.324071	Edc4	0.0615707	0.48936
1.04192	0.396553	Armc8	0.0592514	0.401699		1.09805	0.486373	Cmc1	0.13494	0.313031		1.04203	0.389482	Cct6a	0.0593971	0.409512		1.2032	0.324156	Cdc123	0.266878	0.489245
1.10905	0.396706	Ddhd2	0.14933	0.401531		0.967622	0.487845	Ddx27	-0.0474843	0.311718		1.12158	0.389755	Commd5	0.16553	0.409208		1.20141	0.324259	Lypla2	0.264734	0.489108
0.967029	0.396897	Cbx3	-0.0483686	0.401322		0.968549	0.488057	Nop14	-0.0461025	0.311529		0.918875	0.389912	Creld2	-0.12206	0.409033		1.07305	0.325169	Wdr6	0.101711	0.48789
1.06131	0.396932	Osbpl9	0.0858452	0.401283		1.07354	0.488732	Sorbs1	0.102382	0.310929		0.845731	0.389919	Rps3	-0.24173	0.409025		0.97443	0.32531	Reep5	-0.0373698	0.487702
0.956596	0.396937	Sf1	-0.0640186	0.401279		0.927159	0.48948	Tmem176b	-0.109112	0.310265		0.972721	0.39165	Arf1;Arf3;Arf2;ARF2-A;ARF1;ARF2-B	-0.0399024	0.407102		0.948101	0.325411	Rpl13a;RPL13A	-0.076888	0.487568
1.04947	0.39702	Psmb5	0.0696637	0.401188		0.98201	0.489612	Bclaf1	-0.0261906	0.310148		0.683158	0.391806	Nup98;NUP98	-0.549709	0.406929		1.05491	0.325483	Colec12	0.0771177	0.487472
0.964885	0.397061	Timm44	-0.0515705	0.401143		0.936434	0.489983	Eif2s2	-0.0947514	0.309819		0.931251	0.392096	Xrn2	-0.102758	0.406607		1.06462	0.325713	Lims1	0.0903444	0.487164
0.960362	0.397129	Ptpn23	-0.05835	0.401068		1.05932	0.489985	Surf4	0.0831342	0.309818		1.15936	0.39346	Raly	0.213325	0.405099		0.97127	0.32577	Sbds	-0.0420562	0.487089
1.04334	0.39734	Sltm	0.0612053	0.400837		0.921575	0.490382	Plrg1	-0.117827	0.309466		1.03842	0.394258	Mepce	0.0543841	0.40422		0.954192	0.325967	Rpl27	-0.0676482	0.486826
1.06441	0.397365	Sars2	0.0900506	0.40081		1.09572	0.490857	Tmx4	0.131875	0.309045		0.896574	0.394346	Acbd3	-0.157505	0.404123		1.02015	0.326148	Psmd5	0.0287871	0.486586
1.07214	0.398581	Eny2	0.100494	0.399484		1.07887	0.491692	Fbxw8	0.109519	0.308307		1.03956	0.394888	Hsd17b4	0.0559673	0.403526		1.07654	0.326424	Hspa4l	0.106399	0.486218
0.690245	0.398668	Ppib	-0.534819	0.399388		1.11087	0.49389	Tpt1	0.151691	0.306369		1.01767	0.395152	Agk	0.0252696	0.403236		1.02117	0.32743	Eif4a3	0.0302167	0.484881
0.952169	0.398915	Lamc1	-0.0707102	0.39912		1.55604	0.494532	Pole4	0.637882	0.305806		1.05965	0.395487	Elp4	0.0835831	0.402868		1.05439	0.327667	Son	0.0764129	0.484567
0.88219	0.399	Slc7a6	-0.180839	0.399027		1.03616	0.496312	Tubb6	0.0512512	0.304245		1.04623	0.395635	Ctnnd1	0.0652004	0.402705		0.927905	0.327758	Sfr1	-0.10795	0.484446
1.06838	0.399622	Fermt2	0.0954247	0.398351		1.05403	0.496447	Ptgis	0.0759185	0.304127		0.952141	0.395655	Ppp1r21	-0.0707524	0.402683		0.909713	0.327912	H2afy	-0.136517	0.484243
1.0361	0.399948	Sqrdl	0.0511618	0.397996		0.955281	0.496567	Csrp2	-0.066003	0.304022		1.14506	0.396587	Mtmr6	0.195426	0.401661		1.04295	0.328259	Hspd1	0.060668	0.483784
1.0437	0.400078	Ppp2r1b	0.0617132	0.397855		1.05453	0.496939	Atp5i	0.0766057	0.303697		0.958669	0.397623	Gcn1l1	-0.0608958	0.400528		0.959392	0.328708	Pgls	-0.0598084	0.483189
0.966341	0.401091	Hpcal1;Ncald;Hpca;HPCA	-0.0493952	0.396758		1.04731	0.497827	Tbc1d10a	0.0666917	0.302921		1.0637	0.398501	Lyar	0.0890921	0.39957		1.07447	0.329428	PAPOLB;Papolb;Papola	0.103627	0.482239
0.937525	0.404847	Acp1	-0.0930713	0.392709		1.04415	0.498117	Golga2	0.0623342	0.302669		0.919045	0.398538	Vamp8	-0.121792	0.399531		1.17449	0.330073	Nhp2	0.232035	0.48139
1.16089	0.404849	Skiv2l2	0.215226	0.392707		1.03428	0.499944	Ap3b1	0.0486326	0.301078		1.04703	0.398805	Etfb	0.0662981	0.399239		1.0351	0.330105	Tubgcp2	0.0497641	0.481348
0.96317	0.405488	Ppfibp1	-0.0541371	0.392022		0.941223	0.500978	Hspa1a;Hspa1b;HSPA1B;HSPA1A	-0.087391	0.300181		0.867455	0.399382	Cd9	-0.205139	0.398612		0.98645	0.330143	Raly	-0.0196826	0.481298
0.930941	0.406153	Yif1b	-0.103238	0.391311		1.0773	0.501325	Arl6ip5	0.107421	0.299881		1.05901	0.399487	Rbm33	0.0827207	0.398497		1.18261	0.3303	Qtrt1	0.241978	0.481091
0.927051	0.406215	Hadh	-0.10928	0.391244		1.09168	0.501474	Mcfd2	0.126546	0.299752		1.06085	0.399883	Yipf6	0.0852184	0.398068		1.11151	0.330572	Srsf1	0.152524	0.480734
1.08731	0.406524	Diaph1	0.120769	0.390914		1.07307	0.501571	Scamp3	0.101744	0.299668		1.01205	0.400855	Golim4	0.0172779	0.397013		1.07929	0.331044	Chmp1a	0.110076	0.480114
0.969043	0.406672	Me1	-0.0453676	0.390755		1.09774	0.503455	Hykk	0.134535	0.298039		1.06445	0.400961	Srsf4	0.0901062	0.396898		1.09413	0.331284	Csnk2a2	0.12978	0.479799
1.04606	0.406746	Atp5o	0.0649648	0.390677		1.00481	0.503486	Cops2	0.00692067	0.298013		1.12151	0.401121	Gnas	0.165448	0.396725		1.04201	0.331515	Tmx3	0.059374	0.479496
1.05254	0.407877	Cul4b	0.073874	0.389471		1.11096	0.5035	Nid1	0.151811	0.298001		0.925969	0.401189	Tial1	-0.110964	0.396651		0.934698	0.33203	Spcs2	-0.097428	0.478823
1.13104	0.407937	Ccnb1	0.177652	0.389407		0.962008	0.504452	Stk39	-0.0558798	0.29718		1.04803	0.401882	Polr2e	0.0676749	0.395902		0.930537	0.332323	Zzef1	-0.103864	0.478439
1.08129	0.408304	Hspa2	0.11275	0.389016		1.01404	0.505195	Wars	0.0201134	0.296541		1.1179	0.402208	Vps53	0.160787	0.395549		1.04896	0.332384	Kif2a	0.0689571	0.47836
1.0297	0.408647	Nt5c3a	0.0422217	0.388652		1.07451	0.505214	Myh6	0.103673	0.296525		1.11285	0.403804	Ifitm3	0.154261	0.39383		1.07047	0.332793	Ybx3	0.0982399	0.477825
1.04738	0.41012	Syncrip	0.066781	0.387089		1.15152	0.505434		0.203539	0.296336		0.883895	0.404252	Thoc5	-0.178054	0.393348		1.04938	0.332852	Itpa	0.0695352	0.477749
1.14175	0.410209	Metap2	0.191243	0.386995		0.957931	0.506027	Rab3gap2	-0.0620062	0.295827		0.923182	0.405077	Nfix	-0.115314	0.392462		1.04753	0.333106	Pcbp1	0.0669911	0.477417
1.06535	0.410487	Ccar2	0.0913289	0.3867		1.22126	0.50621	Rab32	0.288367	0.295669		1.12986	0.405414	Hsd17b10	0.176143	0.392102		0.956824	0.333207	Arcn1	-0.0636753	0.477286
0.810174	0.411141	Mrps26	-0.303697	0.38601		1.06536	0.508759	Etv6	0.0913452	0.293488		0.926023	0.405956	Cd14	-0.11088	0.391521		1.03207	0.333285	Rps7	0.0455376	0.477185
1.11525	0.411404	Cops2	0.157367	0.385731		1.04906	0.508975	Ppp1r21	0.0690937	0.293303		1.03706	0.40599	Ptbp1	0.0525032	0.391484		1.16154	0.333401	Eci1	0.216034	0.477034
1.15102	0.412637	Diablo	0.202908	0.384432		1.02655	0.509358	Plch1	0.0378067	0.292977		1.03898	0.406172	Ap1b1	0.0551713	0.39129		2.58729	0.333655	Pole4	1.37144	0.476702
1.04323	0.412764	Rps26	0.0610589	0.384299		1.00981	0.509477	Gsk3b	0.0140776	0.292875		1.10658	0.40637	Zc3hav1	0.146102	0.391078		1.05128	0.33375	Etfdh	0.0721421	0.476578
1.07167	0.413623	Arl6ip5	0.0998623	0.383396		1.06458	0.510182	Svil	0.0902797	0.292274		0.929025	0.407378	Wnk1	-0.106211	0.390002		0.924634	0.333839	Zc2hc1a	-0.113045	0.476463
1.06737	0.414315	Erlin2	0.0940661	0.38267		0.936687	0.510499	Cggbp1	-0.0943609	0.292005		1.01261	0.407773	Dpysl2	0.0180799	0.389582		1.12032	0.333894	Ccnh	0.163912	0.476391
1.03721	0.414785	Dctn1	0.0527147	0.382177		1.06191	0.510767	H1f0	0.0866636	0.291777		0.953916	0.40839	Birc6	-0.0680661	0.388925		0.968187	0.334026	Oxct1	-0.0466416	0.476219
1.10212	0.415795	Hibch	0.140283	0.38112		1.02696	0.510868	Tdrd1	0.0383851	0.291691		1.07287	0.408562	Arpp19	0.101475	0.388742		1.08277	0.334714	Gcat	0.114724	0.475326
1.12435	0.416211	Tagln2	0.169095	0.380687		0.980353	0.511304	Ptpn2	-0.0286263	0.291321		1.04459	0.408856	Cpsf1	0.0629402	0.388429		0.969677	0.334982	Cd44	-0.0444238	0.474978
1.06934	0.416358	Crtap	0.0967254	0.380534		1.06519	0.511868	Ppp1r8	0.0911153	0.290842		1.00801	0.409469	Dnmt1	0.011515	0.387779		1.00993	0.335101	Lta4h	0.0142598	0.474824
0.889581	0.416721	Celf1	-0.168802	0.380155		1.0804	0.511873	Foxk1	0.111563	0.290838		1.06395	0.409923	Caprin1;CAPRIN1	0.0894244	0.387297		1.18913	0.335323	Armc8	0.249905	0.474537
0.969783	0.416931	Hars	-0.0442664	0.379936		0.949894	0.511883	Psme3	-0.0741609	0.29083		1.04743	0.411947	Suclg2	0.0668506	0.385159		1.02919	0.336406	Me1	0.0415054	0.473136
0.925635	0.416973	Eif3h	-0.111485	0.379892		1.018	0.512822	Ociad1	0.0257429	0.290033		0.961026	0.412382	Eml1	-0.0573528	0.3847		0.952438	0.336461	Ppp4r2	-0.0703037	0.473065
0.972239	0.416987	Znf622	-0.0406173	0.379878		0.941899	0.512901	Parn	-0.0863561	0.289966		1.0766	0.412726	Slc25a3	0.106478	0.384338		1.06745	0.337275	Prdx5;PRDX5	0.0941689	0.472015
1.0349	0.417123	Pus1	0.049493	0.379736		1.06968	0.515429	Mllt4	0.0971852	0.287831		1.16485	0.412959	Stub1	0.22014	0.384094		1.03678	0.337375	Adss	0.0521046	0.471887
0.973603	0.417866	Fabp4	-0.038594	0.378963		1.038	0.515493	Nars	0.0538057	0.287777		1.0341	0.413127	Psap	0.0483806	0.383916		1.05443	0.338229	Pafah1b2	0.07646	0.470789
0.967804	0.418289	Cox6c	-0.0472133	0.378524		0.964061	0.515536	Csnk2b;CSNK2B	-0.0528032	0.287741		1.02954	0.413387	Hmgcs1	0.0419995	0.383643		0.989662	0.338354	Plec	-0.0149923	0.470629
0.928434	0.418303	Sh3gl1	-0.107128	0.378509		1.10712	0.516094	Grwd1	0.146813	0.287272		1.0294	0.415029	Oxct1	0.0418095	0.381922		0.939363	0.338409	Pea15;PEA15	-0.0902446	0.470558
1.02446	0.41924	Flnb	0.0348587	0.377537		1.15624	0.516139	Sltm	0.209442	0.287234		1.0379	0.415459	Psip1	0.0536719	0.381472		1.05903	0.33845	Smyd5	0.0827468	0.470505
0.953342	0.419485	Cstf3	-0.0689345	0.377284		1.12194	0.516801	Arpc1b	0.165992	0.286677		1.09021	0.415555	Vcp;VCP	0.124603	0.381371		1.08815	0.338812	Rpp30	0.121875	0.470041
0.968377	0.419591	Psmc4;PSMC4	-0.0463596	0.377173		0.950418	0.517112	Mrps35	-0.0733658	0.286415		0.903473	0.415805	Trmt10c	-0.146446	0.381111		1.03097	0.339071	Pgrmc1	0.0440057	0.46971
0.935112	0.422143	Kpna1	-0.0967888	0.37454		0.939021	0.51729	Anapc1	-0.0907711	0.286266		1.03434	0.416482	Phb	0.0487146	0.380404		1.02957	0.339734	Bclaf1	0.0420487	0.46886
0.863743	0.422325	Ssr1	-0.211325	0.374353		1.02848	0.51729	Cpsf3	0.0405157	0.286266		1.06659	0.416562	Map4	0.093003	0.380321		0.97331	0.33976	Tars;TARS	-0.0390281	0.468827
1.10792	0.422521		0.147849	0.374152		1.07275	0.517609	Mapk7	0.101315	0.285999		0.915545	0.417209	Atp5a1	-0.127297	0.379646		1.07689	0.340371	Dynlt1	0.106878	0.468048
1.05069	0.422654					0.964067	0.517612	Ythdf3;YTHDF3	-0.0527951	0.285996		0.946929	0.418117	Pip4k2a	-0.078672	0.378702		1.14357	0.340467	Ikbkb	0.19354	0.467925
0.967837	0.423571	Acadvl	-0.0471643	0.373074		1.0803	0.517729	Rrp1b	0.111428	0.285898		1.0136	0.419475	Cox6c	0.0194939	0.377294		0.929014	0.340593	Tnpo2	-0.106228	0.467765
1.08664	0.423845	Ahcy	0.119871	0.372793		1.0359	0.517795	Loxl3	0.0508798	0.285842		0.959546	0.419887	Usp14	-0.0595765	0.376867		0.946428	0.340732	Pgd	-0.0794359	0.467587
1.0849	0.423904	Smc1a	0.117564	0.372732		1.15173	0.518444	Eny2	0.203806	0.285299		0.958535	0.420628	Cnot8	-0.0610969	0.376102		1.08977	0.341548	Ggta1	0.124019	0.466548
1.05473	0.426226	Plgrkt	0.0768773	0.370361		1.08324	0.518541	Triobp	0.115355	0.285217		0.985508	0.421764	Brox	-0.0210605	0.37493		1.02107	0.342399	Cox4i1	0.0300842	0.465467
1.05431	0.427283	Prpf38a	0.0762989	0.369284		0.905459	0.518803	Cnot10	-0.143279	0.284997		1.03772	0.422959	Copb1	0.0534116	0.373702		1.04598	0.342621	Cul1	0.0648597	0.465185
0.917207	0.427483	Csnk1a1	-0.124681	0.369081		1.11777	0.519026	Cnot8	0.160618	0.284811		1.11322	0.423133	Ndufs5	0.154738	0.373523		1.0343	0.342963	Copz1	0.04866	0.464753
1.02518	0.427709	Polr2d	0.0358777	0.368852		0.985263	0.519704	Nrd1	-0.0214192	0.284244		1.06551	0.423463	Wdr62	0.0915466	0.373184		0.964241	0.343395	Txnrd1	-0.052534	0.464206
1.03998	0.428468	Stt3a;STT3A	0.0565577	0.368081		1.03251	0.519754	Tpr	0.0461564	0.284202		1.0947	0.423709	Pbk	0.130539	0.372932		0.957478	0.343691	Echs1	-0.0626886	0.463832
0.897709	0.430755	Ormdl2	-0.15568	0.365769		1.0204	0.520629	Gars;GARS	0.0291309	0.283471		0.879687	0.423938	Eif3i	-0.184938	0.372697		0.945833	0.344068	Got2	-0.0803431	0.463356
1.03426	0.431998	Csnk1d	0.048598	0.364519		1.06527	0.521048	Ripk3	0.0912255	0.283122		1.08887	0.42408	Sacm1l	0.122838	0.372552		0.937284	0.344714	Tpm1	-0.0934417	0.462541
0.865552	0.432469	Pcyt1a	-0.208308	0.364045		0.986788	0.521299	Mrpl11	-0.0191881	0.282913		1.08048	0.425085	Rab9a	0.111674	0.371524		0.953168	0.344741		-0.069197	0.462507
1.06488	0.432802	Rragc	0.0906976	0.36371		1.03445	0.521865	Cdc5l	0.0488675	0.282442		0.932583	0.425111	Cct7	-0.100696	0.371497		1.04763	0.345313	Acad9	0.067134	0.461787
1.03524	0.43334	Chchd3	0.0499614	0.363171		0.91849	0.523698	Ighmbp2	-0.122664	0.280919		1.04094	0.425526	Psmb5	0.0578858	0.371074		0.969926	0.345507	Caprin1;CAPRIN1	-0.0440535	0.461543
1.01561	0.434109	Ubr4	0.0223486	0.362401		1.06726	0.524067	Arfgap3	0.0939075	0.280613		1.1641	0.426593	Ddhd2	0.219212	0.369986		0.985068	0.346311	Ppp2r1a	-0.021705	0.460533
1.0512	0.435297	Tuba1c	0.0720379	0.361214		0.951724	0.524609	Tspan6	-0.0713843	0.280164		1.12423	0.426711	Arf4	0.168932	0.369866		0.988188	0.346509	Lars	-0.0171426	0.460286
0.970814	0.435354	Eif2a	-0.0427336	0.361157		1.01581	0.525045	Fh	0.0226268	0.279804		1.06053	0.426972	Cfl2	0.0847827	0.369601		0.936544	0.34701	Mesdc2	-0.0945817	0.459658
0.982206	0.435364	Rabepk	-0.0259028	0.361147		0.969749	0.525895	Rps7	-0.0443168	0.279101		1.04097	0.427359	Mapk3	0.0579348	0.369207		1.05598	0.347419	Ncl	0.0785827	0.459147
1.0247	0.435425	Mt2	0.0352059	0.361087		1.08742	0.526362	Cpne3	0.120912	0.278715		1.01744	0.428048	Mdc1	0.0249462	0.368507		1.04995	0.349511	Luc7l	0.0703259	0.456539
1.05177	0.435869	Prmt1	0.0728187	0.360644		0.976266	0.526765	Tcof1	-0.0346538	0.278383		1.16496	0.428193	Xpo1	0.220274	0.36836		1.03393	0.350366	Psmc4;PSMC4	0.0481383	0.455478
1.04395	0.436519	Os9	0.0620573	0.359997		0.962101	0.527077	Pdk3	-0.0557393	0.278126		1.04863	0.430887	Sbf1	0.0685117	0.365636		1.0385	0.35055	Cobll1	0.0545024	0.45525
0.876344	0.437444	Dido1	-0.190432	0.359078		0.977654	0.527194	Ppa1	-0.0326047	0.278029		1.03971	0.431959	Stt3a;STT3A	0.0561865	0.364557		1.10935	0.350942	Glmp	0.14972	0.454764
1.03686	0.43798	Mat2b	0.0522173	0.358546		0.992011	0.527847	Vars	-0.0115725	0.277492		1.03683	0.433301	Sept8;SEPT8	0.0521739	0.363211		0.937851	0.351108		-0.0925694	0.454559
0.963317	0.438502	Txlna	-0.053918	0.358029		0.988223	0.528512	Actr1a	-0.0170918	0.276945		1.05017	0.433646	Ddost	0.0706239	0.362865		1.13249	0.351575	Pawr	0.179502	0.453982
1.06593	0.439032	Sucla2	0.0921105	0.357504		1.01309	0.528857	Asl	0.0187663	0.276662		1.03688	0.434459	Cdc123	0.0522435	0.362051		1.15559	0.351591	Seh1l	0.208632	0.453962
1.05497	0.44019	Ssr3	0.0772003	0.356359		0.95133	0.529064	Dnttip2	-0.0719816	0.276492		0.937025	0.435093	Igf2r	-0.0938398	0.361418		0.943854	0.351595	Camk1;Camk1d	-0.0833639	0.453958
1.10128	0.44054	Tnpo2	0.139179	0.356015		0.984981	0.529174	Tceb1	-0.0218324	0.276401		1.03245	0.435595	Praf2	0.0460666	0.360917		0.98177	0.351656	Ddb1	-0.0265427	0.453881
0.961402	0.440972	Pdcd6ip	-0.0567882	0.355589		0.986065	0.529588	Dhx9	-0.0202457	0.276062		1.05689	0.436156	Pgam5	0.0798261	0.360358		1.0371	0.351697	Pdia5	0.0525526	0.453832
0.976366	0.441096	Scarb2	-0.0345065	0.355467		0.964904	0.530613	Acot7	-0.0515425	0.275222		1.13078	0.436249	Pcnp	0.17732	0.360266		1.0174	0.351922	Trap1	0.0248857	0.453554
1.04851	0.44211	FAM120A	0.0683384	0.354469		1.13318	0.530619	Znf706	0.180373	0.275217		1.04373	0.439	Ppic	0.0617553	0.357535		0.948114	0.353416	Kpna3	-0.0768675	0.451713
1.08864	0.442984	Pdhb	0.12253	0.353612		0.961865	0.531621	Cdk4	-0.0560931	0.274398		1.02348	0.43926	Col18a1;COL18A1	0.0334896	0.357278		0.953068	0.353705	Pdlim1	-0.0693491	0.451359
1.05509	0.443165	Ubqln4	0.0773664	0.353435		1.00888	0.532205	Dpysl2	0.0127581	0.273921		1.07398	0.439499	Apoa1bp	0.102964	0.357042		1.04907	0.353725	Dnajc10	0.0691078	0.451334
1.06823	0.443509	Cox5b	0.0952286	0.353097		1.05945	0.532354	Kct2	0.0833108	0.2738		0.932704	0.439812	Mtx1	-0.100509	0.356732		0.952109	0.353836	Hsp90b1	-0.070802	0.451198
1.08064	0.443641	Glrx5	0.111892	0.352968		1.05425	0.53343	Pepd	0.0762145	0.272922		1.06688	0.440897	Pafah1b3	0.0934034	0.355662		1.04527	0.354091	Cnot1;CNOT1	0.0638705	0.450885
0.954402	0.443941	Rps23	-0.0673311	0.352675		0.944901	0.533495	Hnrnph1	-0.0817642	0.27287		0.848801	0.441193	Cyb5r1	-0.236502	0.355371		1.12932	0.354167	Idh3a	0.17546	0.450792
1.03965	0.444601	Tubb4b;Tubb4a	0.0561014	0.352029		1.04075	0.533597	Kif11	0.0576169	0.272787		1.05523	0.441674	Srrm2	0.0775531	0.354898		0.979189	0.354278	Calu	-0.0303401	0.450656
0.92858	0.444686	Eef1d	-0.106901	0.351947		1.04248	0.534023	Cherp	0.0600148	0.27244		0.935276	0.442388	Gclm	-0.0965356	0.354197		1.02003	0.354544	Ywhag	0.0286149	0.450329
1.0378	0.44626	Rcn1;RCN1	0.0535323	0.350412		1.03845	0.534627	Mical1	0.0544323	0.271949		0.958503	0.443015	Prdx5;PRDX5	-0.061145	0.353582		1.03871	0.355021	Tmem201	0.0547965	0.449745
0.911092	0.446785	Rbm3	-0.134331	0.349902		1.01099	0.534669	Tomm40	0.0157635	0.271915		1.05017	0.443446	Rps15a	0.0706223	0.353159		1.03748	0.35507	Ddx27	0.0530821	0.449686
1.03118	0.447792	Npc2	0.0442929	0.348923		1.04013	0.535025	Sh3pxd2a	0.056759	0.271626		0.897201	0.443663	Fscn1	-0.156497	0.352947		0.965866	0.355098	Rpl30	-0.0501053	0.449652
1.0212	0.448319	Adrm1	0.0302652	0.348413		1.01432	0.535077	Rtcb	0.0205083	0.271584		1.06062	0.44378	Rbbp9	0.0849131	0.352832		0.932706	0.355142	Rpl6	-0.100506	0.449598
0.969019	0.448496	Hibadh	-0.0454037	0.348242		1.06342	0.536376	Eef1b	0.0887148	0.270531		0.912286	0.444163	Ttc39c	-0.132442	0.352458		0.919318	0.355581	Tmem109	-0.121364	0.449062
1.05688	0.449271	Nudcd3	0.0798076	0.347492		1.03543	0.536614	Stk24	0.0502308	0.270338		0.583827	0.444543	Cisd2;CISD2	-0.776386	0.352086		1.07703	0.35568	Dnm2	0.107059	0.44894
1.02781	0.449734	Tmtc3	0.0395774	0.347045		0.932468	0.537338	Cpped1	-0.100875	0.269752		0.929904	0.44456	Gaa	-0.104847	0.35207		1.091	0.355867	Tbl1x	0.125651	0.448712
1.05196	0.449964	Acot9;Acot10	0.0730861	0.346823		0.942918	0.537547	Rcc1	-0.0847952	0.269583		1.07812	0.445133	Acaa1a	0.108513	0.35151		0.85423	0.35595	Arf1;Arf3;Arf2;ARF2-A;ARF1;ARF2-B	-0.227303	0.44861
1.08649	0.450392	Cdc73	0.119676	0.346409		0.955591	0.538673	Ctbp2	-0.0655341	0.268675		0.723327	0.446203	Ppib	-0.46728	0.350468		1.04111	0.356236	Ptk7	0.0581216	0.448263
1.04986	0.451599	Pex14	0.0701936	0.345247		1.03108	0.538978	Vps18	0.0441494	0.268429		1.04538	0.447485	Serbp1	0.0640287	0.349221		1.03232	0.356381	Col4a3bp	0.0458945	0.448085
0.973235	0.451754	Psmd5	-0.0391404	0.345098		1.13481	0.539293	Fsip2	0.182451	0.268175		0.961806	0.447687	Ppp2r1b	-0.0561822	0.349026		1.09971	0.357094	Abcd1	0.137128	0.447217
0.977289	0.452077	Ppp1r12a	-0.0331422	0.344788		0.950444	0.539587	Gclm	-0.0733261	0.267939		0.957779	0.447822	Fkbp1a	-0.0622359	0.348895		0.902156	0.357353	Tmsb4x	-0.148551	0.446903
1.07701	0.454035	Pex5	0.10703	0.342911		0.943884	0.539855	Smarcb1;SMARCB1	-0.0833182	0.267723		1.0255	0.447829	Aplf	0.0363314	0.348888		1.11228	0.357735	Man1a2	0.153525	0.446439
0.699064	0.454172	Sec63	-0.516504	0.342779		0.973347	0.540355	Denr	-0.0389745	0.267321		1.04802	0.449718	Wdr46	0.0676596	0.34706		1.14894	0.3578	Ube3c	0.200306	0.44636
1.03516	0.45435	Pepd	0.0498504	0.342609		1.02192	0.540358	Stub1	0.031278	0.267318		0.95265	0.450249	Ftsj3	-0.0699819	0.346547		1.02842	0.358201	U2surp	0.040425	0.445874
1.06866	0.454452	Prcp	0.0958071	0.342512		0.965939	0.541727	Pdia5	-0.0499962	0.26622		1.09925	0.450394	Rpl4	0.136522	0.346408		1.05271	0.358659	Gltp	0.0741141	0.445318
0.987846	0.455041	Cul5	-0.0176419	0.341949		1.03353	0.541962	Sacm1l	0.0475792	0.266031		0.95744	0.450885	Atp5h	-0.0627461	0.345934		1.17869	0.359378	Lage3	0.237185	0.444449
0.979261	0.456374	Slc16a1	-0.030234	0.340679		1.01943	0.542172	Slc35f6	0.0277603	0.265863		1.02843	0.455045		0.0404486	0.341945		0.939916	0.359678	Parn	-0.0893967	0.444086
1.04113	0.456392	Prpsap1	0.058145	0.340662		0.989759	0.542201	Psmd1	-0.0148514	0.26584		1.06876	0.455078	Prkaca	0.09594	0.341914		1.01129	0.360039	Atxn10	0.0162025	0.443651
0.962493	0.456796	Pbxip1	-0.0551521	0.340278		1.02992	0.542705	Tbcb	0.0425357	0.265436		0.925891	0.456513	Dnajc2	-0.111086	0.340547		1.09505	0.361476	Ighmbp2	0.131	0.44192
1.02375	0.457481	Nif3l1	0.0338574	0.339627		1.10805	0.542785	Alyref;Alyref2	0.148024	0.265372		0.95374	0.456729	Timm17b	-0.0683322	0.340341		1.02817	0.361495	IGF2BP1;Igf2bp1	0.0400829	0.441897
1.05888	0.457887	Lmnb2	0.0825371	0.339242		0.944925	0.543725	Mrpl55	-0.0817282	0.264621		1.05618	0.457917	Mtap	0.0788582	0.339213		1.125	0.361692	Yif1b	0.169931	0.441662
0.949226	0.45898	Scamp3	-0.0751766	0.338206		1.0347	0.543933	Fbln2	0.0492175	0.264455		1.03527	0.458544	Ddx5	0.0500067	0.338619		1.04628	0.361923	Hk2	0.0652739	0.441384
0.930554	0.459413	Umps	-0.103838	0.337797		1.11839	0.544369	Hist1h1d	0.161429	0.264107		1.054	0.458726	Gemin5	0.0758692	0.338446		0.974507	0.361984	HIST1H2BK;HIST1H2BH;Hist1h2bc;Hist2h2bb;Hist1h2bh;HIST1H2BC;HIST1H2BN;HIST1H2BD;Hist1h2bm;HIST1H2BM;HIST1H2BB;HIST2H2BE;HIST1H2BO;HIST1H2BJ;Hist2h2be	-0.0372549	0.441311
0.965455	0.460387	Cops5	-0.0507188	0.336877		1.07434	0.544888	Coa3	0.10345	0.263693		1.14663	0.459706	P4hb	0.197395	0.33752		0.940019	0.362442	Arl1	-0.0892382	0.440761
0.953587	0.461072	Pin4	-0.068563	0.336231		1.09475	0.545133	Dctn3	0.130606	0.263497		0.945984	0.461162	Snx6	-0.0801121	0.336147		1.07455	0.362446	Gar1	0.103737	0.440757
0.911193	0.461538					1.0183	0.545274	Rhog	0.0261595	0.263385		1.10432	0.461315	Snx3	0.143158	0.336002		0.940933	0.362879	Hip1r	-0.0878363	0.440238
1.12861	0.462181	Rars	0.174551	0.335187		1.04556	0.546019	Enoph1	0.0642808	0.262792		1.06441	0.461685	Dpp9	0.0900534	0.335655		0.953693	0.363364	Hsd17b12	-0.0684036	0.439658
1.06226	0.462403	Srsf6	0.087142	0.334979		1.07325	0.546137	Lrrc47	0.101991	0.262699		1.02596	0.462035	Tcea1	0.0369789	0.335325		1.09432	0.363768	Ept1	0.130039	0.439176
1.05991	0.462424	Rfc2	0.0839455	0.33496		1.11291	0.546175	Nucb2	0.154337	0.262668		1.06385	0.462488	Chm	0.0892998	0.3349		1.02853	0.364793	Rap1a	0.0405852	0.437954
0.961766	0.465629	Hat1	-0.0562415	0.33196		1.08411	0.546365	Lgalsl	0.116514	0.262517		1.09783	0.462892	Anxa1	0.134659	0.33452		0.907016	0.364944	Sfn	-0.140799	0.437773
0.979518	0.465886	Plcb1	-0.0298567	0.331721		1.06269	0.546439	Tmem126a	0.087719	0.262458		1.02261	0.463073	Snx27	0.0322538	0.33435		1.05169	0.365204	Las1l	0.0727097	0.437464
1.03127	0.465887	Otulin	0.0444182	0.331719		1.12929	0.546957	Sipa1l1	0.175412	0.262047		0.977175	0.463951	Sae1	-0.0333111	0.333528		1.07277	0.366498	Csrp2	0.101344	0.435929
1.04935	0.466626	Pycr2	0.0694962	0.331031		0.968578	0.547166	Ugdh;UGDH	-0.0460592	0.261881		1.05565	0.464368	Wdr1	0.0781312	0.333138		1.05269	0.367305	Wdr61	0.0740758	0.434973
0.943546	0.466727	Mta2	-0.0838346	0.330937		1.16412	0.547781	Specc1l	0.219235	0.261393		1.05926	0.464427	Rtcb	0.0830518	0.333083		1.04223	0.367699	Atp13a1	0.0596799	0.434508
1.02874	0.467307	Ptges2	0.040877	0.330397		1.05335	0.547837	Cisd1	0.074981	0.261349		0.945949	0.464576	Fhl1	-0.0801652	0.332943		1.11633	0.367719	Gas2	0.158763	0.434484
0.926562	0.467572	Fam129a	-0.110041	0.330152		0.970909	0.548193	Gdi2	-0.0425919	0.261067		1.02697	0.464734	Gss	0.0383937	0.332796		1.06963	0.368326	Prpf4	0.0971097	0.433768
1.05538	0.467986	Yipf6	0.0777586	0.329767		0.977479	0.549278	Myh9;MYH9	-0.0328622	0.260208		1.05255	0.465367	Gdi1	0.0738864	0.332204		1.07457	0.370438	Usp24	0.103753	0.431285
0.881718	0.468166	Map6	-0.181611	0.329601		1.01289	0.549528	Uqcrc2	0.0184738	0.26001		0.966259	0.465927	Mocs1	-0.0495179	0.331683		1.06235	0.37051	Nudcd1	0.087258	0.4312
0.935246	0.468291	Dhrs1	-0.0965818	0.329484		1.01678	0.550877	Cand2	0.0240046	0.258945		0.981058	0.466058	Ptgs1	-0.0275901	0.33156		1.09199	0.371452	Bod1l	0.126964	0.430097
1.0533	0.468319	Sec11a	0.0749181	0.329458		1.08465	0.551141	Faf2	0.117226	0.258737		1.05813	0.466105	Ndufa9	0.0815178	0.331516		0.905266	0.372408	Spc25	-0.143586	0.428981
0.898283	0.468582	Vps37c	-0.154758	0.329214		1.05107	0.55234	Lztfl1	0.0718587	0.257794		1.02075	0.466382	Pdia6	0.0296282	0.331258		1.07356	0.372952	Snx18	0.102401	0.428347
1.0311	0.469035	Vat1	0.0441797	0.328795		0.941271	0.552425	Rp2	-0.0873183	0.257727		1.08985	0.467524	Vcl	0.124131	0.330196		1.07134	0.373051	Eftud1	0.0994186	0.428232
0.889029	0.469841	Cdk5rap3	-0.169698	0.328049		0.952255	0.553054	Glul	-0.0705802	0.257232		1.14871	0.468071	Dnttip2	0.200014	0.329688		0.916857	0.374029	Ubqln1	-0.125231	0.427095
0.977856	0.469948	Myo1b	-0.0323056	0.32795		1.10969	0.553167	Tbl1xr1	0.150158	0.257144		1.01413	0.469172	Tmem214	0.0202421	0.328668		0.95227	0.37449	Rpl32-ps	-0.070558	0.42656
1.03581	0.470142		0.0507557	0.327771		1.02297	0.554018	Rbm25	0.032762	0.256476		0.974582	0.469589	Rbmx2	-0.0371452	0.328282		1.02652	0.374975	Actr2	0.037762	0.425998
0.942324	0.470831	Rnh1	-0.0857055	0.327135		1.04579	0.554637	Acbd3	0.0645974	0.255991		0.933912	0.470305	Ndufv1	-0.098642	0.32762		1.10732	0.375181	Sdpr	0.147079	0.425759
0.934427	0.471222	Cttnbp2nl	-0.0978459	0.326774		0.969655	0.554677	Prune	-0.0444564	0.25596		0.961857	0.471792	Rpl3	-0.0561059	0.326249		1.05863	0.376414	Kifap3	0.0822	0.424334
0.890217	0.471747	Lbr	-0.167771	0.32629		1.07822	0.555321	Tubg2;Tubg1	0.10865	0.255456		1.04654	0.471822	Ece1	0.0656229	0.326221		1.0316	0.37796	Sec22b	0.0448831	0.422555
1.01601	0.471841	Hells	0.0229101	0.326204		1.12577	0.555338	Urod	0.170907	0.255442		0.953501	0.472883	Helz2	-0.0686936	0.325246		1.0891	0.378007	Oxsm	0.123131	0.4225
1.04903	0.472018	Sf3b1	0.0690526	0.326041		0.979644	0.555655	Acaca	-0.0296703	0.255195		0.950943	0.472887	Wdr55	-0.0725699	0.325243		1.03154	0.378038	Oat	0.0448029	0.422464
0.991675	0.472311	Mrps5	-0.0120601	0.325772		0.87691	0.556649	Nubp1	-0.1895	0.254419		1.04562	0.474264	Uqcrc2	0.0643582	0.32398		1.15881	0.379889	Sipa1l1	0.212644	0.420344
1.05387	0.47242	Srp54	0.0756935	0.325672		1.02471	0.557546	Flnb	0.0352146	0.253719		1.04978	0.475	Eif3b	0.070082	0.323306		1.08969	0.379914	Rpa2	0.123917	0.420315
1.01084	0.472752	Snap23	0.0155596	0.325366		0.984875	0.557741	Ran	-0.0219881	0.253567		0.959463	0.475431	Arap1	-0.0597003	0.322913		1.07176	0.379948	Aqr	0.0999753	0.420276
1.08657	0.472937	Pcm1	0.119784	0.325197		1.09367	0.557751	Numbl	0.129174	0.253559		1.02333	0.47545	Nup133	0.0332722	0.322895		1.08	0.380229	Irs2	0.111036	0.419955
1.02884	0.473716	Ndc1	0.0410192	0.324482		0.935956	0.557782	Bod1l	-0.0954871	0.253536		1.05511	0.476026	Cluh	0.077394	0.322369		1.06906	0.381646	Cdh2	0.0963487	0.418339
1.03324	0.474453					1.08849	0.557938	Ccdc50	0.122324	0.253414		1.04233	0.477098	Pafah1b1	0.0598114	0.321393		1.06288	0.381777	Rbmx2	0.0879785	0.418191
0.972616	0.474763	Urod	-0.0400578	0.323523		1.05348	0.558107	Sun1	0.0751585	0.253283		1.15558	0.477363	Atp13a3	0.208619	0.321151		0.957511	0.382216	Sf1	-0.0626386	0.417691
1.03871	0.475038	Psma4	0.0547965	0.323272		1.02134	0.558275	Hsd17b12	0.0304574	0.253152		0.982104	0.477786	Asun	-0.0260518	0.320766		1.13283	0.382722	Myo18a	0.179926	0.417117
1.05287	0.476945	Cyfip1	0.074325	0.321532		0.971497	0.561361	Ppp2r2a	-0.0417178	0.250758		1.10764	0.479751	Mt1	0.147491	0.318984		0.982009	0.382725	Gsk3b	-0.0261911	0.417114
1.05058	0.478382	Gnl3	0.0711855	0.320225		1.04614	0.561945	LSM2;Lsm2	0.0650801	0.250306		1.03683	0.480238	Lypla1	0.052176	0.318544		1.09104	0.383081		0.125707	0.41671
0.887838	0.47868	Igf2bp2	-0.171632	0.319955		1.01036	0.56209	Camk1;Camk1d	0.014876	0.250194		0.952929	0.480307	Scpep1	-0.0695597	0.318481		1.02401	0.383394	Eif3a	0.0342251	0.416355
1.04382	0.479371	Get4	0.0618671	0.319329		0.967568	0.56264	Pip5k1a;PIP5K1A	-0.0475651	0.249769		1.05764	0.481318	Palld	0.0808524	0.317568		1.02924	0.384376	Rap2b	0.0415787	0.415244
1.07658	0.480297	Mrc2	0.106456	0.31849		1.03231	0.562765	Tmem165	0.0458758	0.249673		1.10777	0.481688	Cmtr1	0.147662	0.317234		1.08306	0.38449	Anp32a;Anp32c	0.115117	0.415115
1.05087	0.480745	Rpl12	0.0715891	0.318086		0.963953	0.563147	Pdcd4	-0.0529646	0.249378		1.07851	0.482377	Tut1	0.109035	0.316613		0.946246	0.38453	Pdxk	-0.0797134	0.41507
0.916526	0.48127	Serpinb6	-0.125752	0.317611		0.917851	0.563377	Nalcn	-0.123668	0.249201		0.949358	0.482589	Rab10	-0.0749752	0.316423		1.07967	0.385436	Cttnbp2nl	0.110585	0.414048
1.11882	0.481958	Ech1	0.161981	0.316991		1.04434	0.564549	Rbmx2	0.0625914	0.248298		0.906471	0.482962	Serpinb6	-0.141667	0.316087		0.973421	0.386507	Puf60	-0.0388646	0.412843
0.842641	0.482651	Heatr5a	-0.24701	0.316367		0.982207	0.564837	Actr2	-0.0259006	0.248077		0.964664	0.483017	Sarnp	-0.0519021	0.316038		1.04757	0.386527	Psma2	0.0670514	0.41282
0.946288	0.483491	Nln	-0.0796488	0.315612		1.06495	0.566703	Bud31	0.090787	0.246645		1.11491	0.48403	Gspt1;Gspt2	0.156931	0.315128		1.0548	0.386885	NEDD4L;Nedd4l	0.0769757	0.412418
1.01506	0.484215	Golim4	0.0215624	0.314962		1.02921	0.566798	Zranb2	0.0415388	0.246572		1.03688	0.484045	Gnb2l1	0.0522449	0.315115		1.11979	0.386895	Aimp1	0.163234	0.412407
0.960075	0.484779	Ptges3	-0.0587808	0.314456		1.02671	0.56777	Ddx39b	0.0380223	0.245828		1.03309	0.484341	Bax	0.0469615	0.314849		1.13108	0.386987	Pdcd5	0.177698	0.412304
1.04627	0.484791	Heatr6	0.0652567	0.314446		1.07385	0.568102	Wdr45b	0.10279	0.245574		0.941203	0.484491	Rps10	-0.0874214	0.314714		0.934574	0.387739	Mob4	-0.0976185	0.41146
1.08261	0.484875	Bicd2	0.114507	0.31437		0.934625	0.568338	Hist1h1e	-0.0975402	0.245393		0.929758	0.484978	Rpl27	-0.105072	0.314278		1.1858	0.388539	Tmem50b	0.24586	0.410566
0.968826	0.485763	Smap	-0.04569	0.313576		1.02207	0.569694	Tpp2	0.0314986	0.244358		0.962665	0.485492	Dync1li2	-0.0548937	0.313818		1.07896	0.388808	Impdh1	0.109647	0.410265
1.17131	0.487347	Cct2;CCT2	0.228125	0.312162		0.961882	0.570097	Pmpcb	-0.0560689	0.244051		1.02362	0.485865	Nhp2	0.0336766	0.313484		1.07635	0.388972	Lztfl1	0.106146	0.410082
1.02027	0.487357	Plac8	0.0289454	0.312153		0.961056	0.570186	Ppp2r1b	-0.0573074	0.243983		0.95367	0.486713	Hmgn3	-0.0684382	0.312727		0.983032	0.389371	Hnrnpm	-0.0246903	0.409636
0.9519	0.4885	Arrb1	-0.0711181	0.311135		1.01632	0.570225	Arhgef17	0.0233487	0.243954		1.03685	0.486979	Bzw1	0.0522037	0.312489		1.01728	0.389472	Pdlim5	0.0247207	0.409524
0.946917	0.488822	Rer1	-0.0786907	0.310849		1.03199	0.570837	Hnrnpa3	0.0454288	0.243488		1.0336	0.487134	Ccdc25	0.047674	0.312351		1.09908	0.389842	Ptpn1	0.136302	0.409111
0.943251	0.489217	Nxn	-0.0842871	0.310498		1.13503	0.571546	Lsm3	0.182726	0.242949		0.938503	0.488258	Yif1b	-0.0915666	0.31135		1.06827	0.390196	Fnbp1	0.0952717	0.408718
1.08687	0.492089	Rfc1	0.120186	0.307956		0.940899	0.571766	Tuba1b;tuba;Tuba4a	-0.0878884	0.242782		0.958195	0.488605	Prune2	-0.0616087	0.311042		0.959125	0.391158	Ak3	-0.0602091	0.407648
1.03455	0.492743	Mapk3	0.0490084	0.30738		1.05984	0.572064	Nup98;NUP98	0.0838426	0.242555		0.902681	0.489428	Gclc	-0.147711	0.310311		1.08436	0.392014	Kct2	0.116838	0.406699
0.962122	0.493216	Etfb	-0.055708	0.306963		0.974779	0.572215	Erlin2	-0.0368536	0.242441		1.03492	0.48977	Asl	0.0495147	0.310008		0.956689	0.392175	Prrc1	-0.0638776	0.40652
0.955069	0.49332	Eif1;Eif1b	-0.0663226	0.306872		1.05333	0.572401	Mavs	0.0749511	0.242299		0.961002	0.490069	Psmd14	-0.0573883	0.309742		1.0409	0.392883	Flnb	0.0578327	0.405737
1.05465	0.493379	Sf3a3	0.0767623	0.306819		0.97781	0.573309	Rabgap1	-0.0323734	0.241611		1.12435	0.490194					0.946198	0.394731	Pelp1	-0.0797863	0.403699
0.966905	0.493783	Aprt	-0.0485541	0.306464		1.04711	0.573492	Rbm28	0.0664179	0.241473		0.96749	0.490535	Txlna	-0.0476814	0.30933		1.02072	0.395374	Map1a	0.02959	0.402992
1.03566	0.495036	Tma7	0.0505501	0.305363		0.965515	0.573863	Nif3l1	-0.0506294	0.241192		1.02642	0.490542	Rps15	0.0376235	0.309324		0.952297	0.396435	Ogfr	-0.0705161	0.401829
1.04613	0.495216	Nudt2	0.0650578	0.305205		1.04499	0.57545	Akap8l	0.0634866	0.239993		1.02805	0.490817	Rfc3	0.0399042	0.30908		1.09202	0.396644	Nfs1	0.126997	0.401599
1.0158	0.495508	Nmt2	0.0226218	0.304949		1.0854	0.575965	Nhp2	0.118227	0.239604		0.952203	0.491353	Prkag1	-0.070659	0.308606		1.0834	0.396799	Pter	0.115568	0.40143
1.04932	0.496783	Cnpy4	0.0694615	0.303834		1.0434	0.576013	Rnmt	0.0612951	0.239568		0.96803	0.491798	Capza1	-0.0468769	0.308213		1.08357	0.397084	Mocs1	0.115799	0.401117
1.01813	0.497009	Eef1g	0.0259241	0.303636		0.888079	0.576933	Golga1	-0.17124	0.238874		0.983918	0.492467	St3gal1	-0.02339	0.307623		1.0646	0.398082	Cwc15	0.090314	0.400027
1.03001	0.497198	Eif3l	0.042659	0.303471		1.05786	0.576949	Abcb1b;Abcb9;Abcb1a;Abcb4;ABCB4	0.0811519	0.238863		0.974144	0.493677	Kdm1a	-0.0377936	0.306557		0.906481	0.398332	Hmgn5	-0.141651	0.399755
0.89497	0.498046	Cd9	-0.160089	0.302731		0.966847	0.577127	Psmb6	-0.0486408	0.238729		1.01617	0.494199	Dis3	0.0231461	0.306098		1.19398	0.398381	Gtf2i	0.255776	0.399702
0.976796	0.498242	Fundc2	-0.0338708	0.302559		1.03333	0.577502	Fubp1	0.0472985	0.238447		1.04886	0.494668	Rps11;RPS11	0.0688154	0.305687		1.06576	0.399247	Ssr3	0.0918832	0.398758
1.06487	0.501274	Qars	0.0906717	0.299925		0.967055	0.577612	Cdc42bpb	-0.0483297	0.238364		1.11562	0.495154	Tagln2	0.157847	0.30526		1.06002	0.399323	Adrbk1;Adrbk2	0.0840913	0.398676
0.952571	0.501406	Tmem87a	-0.0701009	0.29981		1.04454	0.577892	Kif3b	0.0628651	0.238153		0.96221	0.49586	Ptk7	-0.0555763	0.304641		1.10438	0.39944	Akt2	0.143237	0.398548
1.02311	0.501629	Llph	0.0329627	0.299618		0.982968	0.57792	Clasp1	-0.0247837	0.238132		0.916185	0.496188	Gar1	-0.126289	0.304353		1.04084	0.399742	Gak	0.0577441	0.398221
1.03491	0.501635	Dctn2	0.0495011	0.299612		0.960039	0.57802	Pml	-0.0588356	0.238057		0.963032	0.4964	Phgdh	-0.0543439	0.304168		1.15562	0.399809	Fsip2	0.208667	0.398147
0.981998	0.501657	Ap2a1	-0.0262083	0.299593		1.02777	0.578255	Ubr4	0.0395223	0.237881		1.06795	0.496701	Lman2	0.0948495	0.303905		0.958388	0.399858	Khdrbs1	-0.061318	0.398094
1.0246	0.502377	Rpl18a	0.0350602	0.29897		0.964775	0.578406	Ywhaq	-0.0517352	0.237767		0.861897	0.497093	Actr2	-0.214413	0.303562		1.06459	0.399892	Hgs	0.0902941	0.398058
1.01971	0.502406	Lmna;LMNA	0.0281581	0.298945		1.08029	0.57855	Prkcd	0.111418	0.237659		0.979176	0.497276	Mt2	-0.0303605	0.303402		1.02661	0.401444	Dcaf8	0.0378918	0.396375
1.03021	0.503002	Man1a2	0.0429357	0.298431		0.985766	0.579127	Rnps1	-0.0206824	0.237226		1.03957	0.498089	Eif3j1;Eif3j2	0.0559915	0.302693		1.05242	0.402343	Golga2	0.0737062	0.395403
0.933098	0.503716	Psmd2	-0.0998997	0.297815		1.02592	0.579441		0.0369239	0.236991		1.02482	0.498097	Lmna;LMNA	0.0353655	0.302686		0.967532	0.402424	Rpl18a	-0.0476189	0.395316
0.977551	0.50496	Acsl4	-0.0327559	0.296743		0.946764	0.580082	Dnajc7	-0.0789232	0.23651		0.972392	0.498135	Pdcd6	-0.0403897	0.302653		1.12671	0.402793	Zc3h13	0.172111	0.394918
0.968075	0.505498	Dtymk	-0.0468085	0.296281		1.05763	0.580216	Ufd1l	0.0808389	0.23641		0.961023	0.499831	Kif22	-0.0573571	0.301177		1.35422	0.404895	Lyar	0.437464	0.392658
0.965742	0.506049	Ppp4r2	-0.0502902	0.295807		1.06021	0.581169	Ddhd2	0.0843472	0.235698		1.04975	0.500016	Ripk3	0.0700516	0.301016		1.04063	0.405617	Ktn1	0.0574515	0.391884
1.03726	0.506113	Rpl31	0.0527712	0.295752		0.884731	0.58206	Ifitm2	-0.17669	0.235033		1.04027	0.500157	Smc2	0.0569561	0.300894		0.975253	0.406053	Serpinh1	-0.0361513	0.391417
1.0238	0.506755	Rprd2	0.0339393	0.295202		0.961239	0.584438	Mdc1	-0.0570324	0.233261		1.05366	0.5008	Vkorc1	0.0754052	0.300335		0.973354	0.406077	Stag2;Stag1	-0.0389629	0.391392
0.984572	0.506771	Arfgap2	-0.022432	0.295188		1.05576	0.584851	Xrcc5	0.0782794	0.232955		1.11172	0.501383	Kpna4	0.152789	0.299831		1.08246	0.406349	Wash1	0.114317	0.391101
0.893841	0.509184	Prpf4	-0.161909	0.293125		1.08659	0.585271	Ube2j1	0.119807	0.232643		1.13035	0.50287	Nudt21	0.176764	0.298544		1.0989	0.408683	Epm2aip1	0.13606	0.388614
1.11799	0.509315	Sypl1	0.160902	0.293013		0.967738	0.586676	Ubtf	-0.0473123	0.231601		0.903828	0.503865	Plrg1	-0.14588	0.297686		1.0671	0.408816	Arfgef1	0.0936902	0.388472
0.948574	0.509782	Arhgef17	-0.0761676	0.292615		1.06527	0.586826	Raf1	0.0912205	0.231491		1.03439	0.503912		0.0487749	0.297646		1.06855	0.409478	St3gal1	0.0956609	0.38777
0.976411	0.510037	Apeh	-0.0344401	0.292398		0.973127	0.58689	Abcf3	-0.0392993	0.231443		1.05152	0.504326	Rpl38	0.0724697	0.297289		1.10945	0.409617	Clcc1	0.149839	0.387622
1.03209	0.510908	Sar1b;SAR1B;SAR1A	0.0455748	0.291658		0.934226	0.590518	Tram1	-0.0981558	0.228767		1.04655	0.504403	RABA1E;Rab25;RABA2B;RABA2D;RABA2C;RABA1I;RABA1H	0.0656466	0.297222		1.09424	0.41138	Mtmr2	0.129924	0.385757
1.0477	0.511527	Dld	0.067222	0.291132		1.02276	0.590807	Pdhb	0.0324679	0.228554		1.13658	0.504682	Ppp2r2a	0.184694	0.296982		0.973428	0.411625	Pmpcb	-0.0388546	0.385499
1.05167	0.512125	Loxl3	0.0726875	0.290624		0.945232	0.592395	Canx;CANX	-0.08126	0.227388		1.08224	0.50491	Psmd3	0.114019	0.296786		1.18491	0.411862	Ube2j1	0.244772	0.385248
0.979417	0.512389	Dis3	-0.0300044	0.2904		1.00557	0.592712	Paics	0.00800817	0.227156		0.909777	0.506652	Csad	-0.136414	0.29529		0.968188	0.415648	Arpc2	-0.0466412	0.381274
1.07025	0.512765	Rpl4	0.0979492	0.290081		1.08159	0.594783	Pafah1b3	0.113153	0.225641		1.10918	0.507097	Erh	0.149491	0.294909		1.03697	0.415918	Ddx39b	0.0523688	0.380992
1.02362	0.512869	Anp32a;Anp32c	0.0336809	0.289994		1.04304	0.595823	Dlk1	0.0607967	0.224882		1.01644	0.507694	Golga2	0.0235244	0.294398		0.977891	0.416254	Pacsin2	-0.0322542	0.380641
0.969844	0.51302	Wdr6	-0.0441754	0.289866		0.99009	0.595837	Pcbp2	-0.0143691	0.224873		0.910963	0.508379	Casp7	-0.134536	0.293812		1.02348	0.417389	Rbm25	0.0334807	0.379459
0.929715	0.513061	Gipc1	-0.105139	0.289831		1.03657	0.596194	Hspa9	0.0518135	0.224612		1.03875	0.508632	Pycr2	0.054854	0.293596		1.0414	0.418052	Hnrnpa1	0.0585227	0.378769
1.07166	0.513801	Tyms	0.0998429	0.289205		0.96844	0.597034	Acp1	-0.0462659	0.224001		1.08172	0.508957	Degs1	0.113331	0.293319		0.967594	0.418484	Mtch2	-0.0475256	0.378321
0.982089	0.513891	Tmem175	-0.0260747	0.289129		0.94912	0.597152	Arhgdib	-0.0753381	0.223915		1.07273	0.509376	Clip2	0.101285	0.292962		1.02514	0.418515	Srm	0.035819	0.378289
0.936507	0.515596	Hsph1	-0.0946385	0.28769		0.933672	0.5999	Srpr	-0.0990124	0.221921		1.02631	0.509549	Snx17	0.0374669	0.292814		1.02079	0.418725	Acot9;Acot10	0.0296853	0.378071
0.967584	0.51669	Bsg	-0.0475411	0.28677		1.02695	0.600297	Rbmxl1;Rbmx	0.0383623	0.221634		0.956897	0.510626	Hadha	-0.0635637	0.291897		0.950049	0.41901	Focad	-0.073926	0.377775
0.962957	0.520086	Lypla1	-0.054456	0.283925		1.03371	0.601109	Aarsd1	0.0478273	0.221047		1.02148	0.511941	Immt	0.0306632	0.29078		1.15677	0.419152	Glo1	0.2101	0.377628
0.952165	0.520275	Arcn1	-0.0707172	0.283767		1.01259	0.601148	Dync1h1	0.0180549	0.221019		0.983691	0.512465	Me2	-0.0237225	0.290336		1.063	0.419824	Psph	0.0881439	0.376933
1.02417	0.520366	Hdac1	0.0344518	0.283691		1.04994	0.601559	Pter	0.0703134	0.220722		1.05237	0.512962	Glyr1	0.0736424	0.289915		1.09607	0.420803	Eml3	0.132339	0.375921
1.06562	0.520813	Eif3g;EIF3G	0.0916925	0.283319		1.07064	0.601757	Oxsm	0.0984688	0.220579		0.987937	0.513389	Ngly1	-0.0175089	0.289553		0.979993	0.422876	Rad23b	-0.0291563	0.373787
1.05107	0.520927	Dctpp1	0.07186	0.283223		1.03112	0.601886	Pbk	0.0442099	0.220485		0.956468	0.513519	Sptbn1	-0.0642115	0.289444		1.07076	0.423193	Sart1	0.0986371	0.373462
0.98222	0.521106	Anp32b	-0.0258819	0.283074		1.00753	0.601907	Capn2	0.0108228	0.220471		0.955047	0.513721	Mdh2;MDH2	-0.0663565	0.289273		0.9742	0.425487	Flii	-0.0377098	0.371114
0.977483	0.521874	Nup93	-0.0328561	0.282434		1.04625	0.602144	Slc39a1	0.0652229	0.2203		0.956978	0.514189	Cap1	-0.0634427	0.288877		0.971035	0.425724	Wdr5	-0.0424051	0.370872
1.07225	0.522006	Ikbip	0.100643	0.282324		1.03887	0.602225	Lap3	0.0550181	0.220241		1.03218	0.517099	Mtdh	0.0456966	0.286426		1.04309	0.426208	Eif2b4	0.0608647	0.370379
1.01868	0.522235	Tfip11	0.0267051	0.282134		0.959413	0.602437	Nup88	-0.0597767	0.220088		1.04015	0.517619	Cul3	0.0567901	0.285989		1.09789	0.427023	ZC3H15;Zc3h15	0.13474	0.369549
1.07863	0.522643	Ptn;PTN	0.109197	0.281795		0.969372	0.603291	Cnbp	-0.0448774	0.219473		1.03719	0.518059	Fkbp4	0.0526822	0.285621		0.944784	0.427578	Fhl1	-0.0819435	0.368985
0.938059	0.523669	Hnrnph2	-0.0922497	0.280943		1.01693	0.6035	Dctn1	0.0242228	0.219323		0.936503	0.519578	Ahcy	-0.0946441	0.28435		1.18293	0.428377	Rmnd5a	0.242364	0.368174
1.02869	0.523825	Copb1	0.0408061	0.280814		1.03017	0.603862	P4ha1	0.0428797	0.219062		1.03405	0.519834	Rfc5	0.0483087	0.284135		1.018	0.428726	Copa	0.0257349	0.367821
0.961302	0.525354	Pip4k2a	-0.056938	0.279548		0.987339	0.604044	Numa1	-0.0183832	0.218932		1.03303	0.519876	Oat	0.0468767	0.284101		1.01681	0.429503	Hnrnpl	0.0240508	0.367034
1.05241	0.525575	Mat2a	0.0736958	0.279365		1.04251	0.604543	Pelo	0.0600664	0.218573		1.04961	0.520111		0.0698591	0.283904		1.08755	0.430413	Cpped1	0.121088	0.366115
1.01558	0.52613	Akt2	0.0223071	0.278907		0.976065	0.605268	Nans	-0.0349514	0.218053		1.04098	0.520418	Rpl23a	0.0579378	0.283648		0.970498	0.430882	Dhfr	-0.0432026	0.365642
1.06762	0.526598	Necap1	0.0943931	0.278521		0.976592	0.606777	Wdr33	-0.0341714	0.216971		0.937728	0.521599	Stat3	-0.0927578	0.282663		1.07854	0.432422	Slc39a1	0.10908	0.364092
0.969108	0.526767	Ormdl1	-0.045271	0.278382		0.951551	0.607816	Cdc34	-0.0716467	0.216228		1.02077	0.523018	Nfu1	0.0296598	0.281483		0.893256	0.432425	Srsf2	-0.162854	0.364089
1.03544	0.527715	Vps26b	0.0502384	0.277601		1.02759	0.607964	Aldh9a1	0.0392688	0.216122		1.02766	0.523592	Mta2	0.0393635	0.281007		0.950537	0.432466	Cggbp1	-0.073185	0.364048
1.01104	0.527715	Dync1h1	0.0158388	0.277601		1.04412	0.608324	Lpcat1	0.0622845	0.215865		0.978765	0.523697	Hdgf	-0.030965	0.28092		1.04667	0.432608	Baiap2	0.0658063	0.363906
0.879504	0.529198	Pfn2	-0.185237	0.276382		0.934527	0.608471	Mlec	-0.0976925	0.21576		0.969782	0.524864	Twf1	-0.0442681	0.279953		1.01572	0.433171	Aimp2	0.0225035	0.36334
1.04338	0.529309	Set	0.0612624	0.27629		1.04014	0.608698	Plin3	0.0567723	0.215598		1.00923	0.52614	Rbm28	0.0132525	0.278898		1.15616	0.433749	Dusp12	0.209337	0.362761
1.04247	0.529907	Rrp9	0.060006	0.2758		0.985393	0.608729	RSU1;Rsu1	-0.0212295	0.215576		1.068	0.527652	Tomm70a	0.0949068	0.277652		1.03467	0.434393	Sgta	0.0491646	0.362117
1.01554	0.530157	Basp1	0.0222441	0.275595		1.04568	0.609649	Dctn4	0.0644446	0.21492		1.04319	0.527786	Ankrd44	0.0610045	0.277542		0.942396	0.434671	GNA13;Gna13	-0.0855947	0.36184
1.07097	0.530265	Nnt;NNT	0.0989118	0.275507		1.07152	0.611552	Rtn3;RTN3	0.0996528	0.213566		1.01312	0.528875	Mcfd2	0.0187985	0.276647		1.06717	0.435524	Eif2b5	0.0937956	0.360987
1.01804	0.530487	Bckdhb	0.0257908	0.275326		1.00742	0.612961	Ppid	0.0106678	0.212567		1.06026	0.529025	Hnrnpa1	0.0844151	0.276524		0.970047	0.437513	Brix1	-0.0438732	0.359009
0.95509	0.530867	Ncam1	-0.0662921	0.275014		1.01916	0.613005	Dnajc3;DNAJC3	0.0273767	0.212536		0.958687	0.530541	Ncl	-0.0608681	0.275281		0.928566	0.437521	Smarcad1	-0.106924	0.359001
1.04939	0.532289	Ccdc124	0.0695477	0.273852		0.988476	0.613641	Pacsin2	-0.0167216	0.212086		1.04591	0.530658	Srp54	0.0647543	0.275185		1.1433	0.438016	Plac8	0.193202	0.35851
1.01324	0.532731	Lemd2	0.018976	0.273492		1.02681	0.613796	Gart	0.0381644	0.211976		1.07374	0.531611	Tm9sf3	0.10264	0.274406		1.03064	0.438364	Acsl4	0.0435372	0.358165
1.036	0.532882	Pafah1b3	0.0510267	0.273369		0.954582	0.614106	Eif4e	-0.0670587	0.211756		1.03485	0.533228	Sel1l	0.0494148	0.273087		1.0588	0.438526	Ide;IDE	0.0824293	0.358005
1.01633	0.533001	Akt1s1	0.0233655	0.273272		0.966009	0.614673	Sec62	-0.049892	0.211356		0.977611	0.534455	Cltb	-0.0326682	0.272089		1.05872	0.440239	Mri1	0.0823235	0.356311
0.758516	0.533189	G3bp2	-0.398749	0.273119		1.07585	0.614858	Vps51	0.105482	0.211225		0.96575	0.534882	Anxa2;ANXA2	-0.0502785	0.271742		1.1209	0.440817	Dlgap5	0.164652	0.355741
1.04993	0.534026	Ermp1	0.070294	0.272437		1.04906	0.614977	Dbi	0.0690969	0.211141		0.978602	0.535194	Myof	-0.0312061	0.271489		0.954348	0.441344	Sf3b6	-0.0674125	0.355222
1.09224	0.534146	Kpna2	0.127292	0.27234		1.03622	0.615267	Rexo4	0.0513353	0.210936		1.08126	0.535777	Wdr5	0.11272	0.271016		0.908767	0.442289	Srpr	-0.138017	0.354294
0.870275	0.534252	Tes	-0.200456	0.272254		1.0067	0.615322	Ctps1	0.0096337	0.210897		0.761143	0.53584	G3bp2	-0.393761	0.270965		1.01686	0.444229	Arhgap1	0.0241278	0.352393
1.09213	0.536028	Rtn3;RTN3	0.127145	0.270813		1.02903	0.615331	Rab1A	0.0412838	0.210891		0.882204	0.535902	Arhgef2	-0.180816	0.270914		1.03429	0.444361	Ralb	0.048639	0.352264
1.03821	0.536747	Fndc3b	0.0541021	0.27023		0.950056	0.617679	Tmem263	-0.0739151	0.209237		0.97406	0.536336	Ezr	-0.0379179	0.270563		0.980817	0.444873	Psmd1	-0.0279436	0.351764
0.963088	0.538505	Kif22	-0.0542612	0.26881		0.979418	0.619383	Memo1	-0.0300038	0.208041		1.12005	0.536755	Wdr45b	0.163567	0.270224		1.0466	0.445378	Rcn2	0.065716	0.351271
0.935828	0.539416	Vamp3	-0.0956843	0.268077		1.0184	0.619729	Ecm1	0.0263074	0.207798		0.964161	0.536971	Far1	-0.0526547	0.270049		1.07613	0.446599	Pycrl	0.105846	0.350083
1.04644	0.539418	Ppme1	0.0654832	0.268074		1.04419	0.620237	Nudt2	0.0623784	0.207442		1.04937	0.537683	Plch1	0.0695231	0.269474		1.06824	0.446732	Lrrfip1	0.0952328	0.349953
1.01994	0.54163	Tpm4	0.0284847	0.266298		1.06072	0.621031	Npm1	0.0850382	0.206887		1.08257	0.537981	Wdr44	0.114462	0.269233		0.981887	0.446853	Slc25a24	-0.0263705	0.349835
1.07984	0.542303	Pum2;Pum1	0.110824	0.265758		0.960316	0.62116	Pitpnm1	-0.0584194	0.206796		0.827668	0.538276	Timm23	-0.272877	0.268995		1.03793	0.447006	Fkbp11	0.0537149	0.349687
1.05088	0.542835	Cds2	0.0715938	0.265332		0.93608	0.621373	Pycrl	-0.0952968	0.206648		0.966324	0.538539	Pnp	-0.0494205	0.268783		0.980287	0.449015	Tomm40	-0.0287241	0.347739
0.959286	0.542858	Mapkbp1	-0.0599674	0.265314		0.972061	0.622019	Anapc2	-0.0408806	0.206196		1.09366	0.53913	Cyp1b1	0.129158	0.268307		0.943975	0.44994	Stat6	-0.0831788	0.346846
1.00989	0.543052	Phip	0.0141929	0.265159		1.03094	0.6223	Cers2	0.0439607	0.206		0.904227	0.539368	Ddx3y	-0.145243	0.268115		1.07768	0.450644	Uqcrb	0.107935	0.346167
1.06563	0.544772	Tmf1	0.0917127	0.263785		0.987801	0.622901	Htatsf1	-0.0177079	0.205581		1.02943	0.539415	Cnn3	0.041852	0.268077		1.04465	0.451655	Stk38	0.063016	0.345193
1.11323	0.544943	Echdc2	0.154753	0.263649		1.02408	0.623171	Idi1	0.0343229	0.205393		1.01572	0.539509	Clta	0.0225043	0.268002		0.96754	0.452771	Rngtt	-0.0476074	0.344121
1.05539	0.545231	Ep400	0.0777722	0.26342		1.04437	0.62411	Hadh	0.0626318	0.204739		0.960146	0.539892	Sardh	-0.0586736	0.267693		1.03256	0.452938	Ilf3	0.0462209	0.343961
0.963981	0.546291	Cav2	-0.0529231	0.262576		1.07028	0.624298	Pdcd5	0.0979836	0.204608		1.03896	0.540142	Ahcyl1;Ahcyl2	0.0551461	0.267492		0.969988	0.454041	Igf2bp3	-0.0439616	0.342905
0.972145	0.546424	Dcun1d1;Dcun1d2	-0.0407573	0.262471		0.989603	0.624609	Gnai3	-0.0150787	0.204392		1.08159	0.540376	Snd1	0.113155	0.267304		1.01072	0.454696	Ccar2	0.0153872	0.342279
1.03639	0.547256	Stim2	0.0515649	0.261809		0.973019	0.625454		-0.0394607	0.203804		1.02005	0.54057	Gnl1	0.0286377	0.267148		1.03526	0.45485	Heatr6	0.0499874	0.342132
1.04423	0.547702	Sptlc2	0.0624375	0.261455		0.966637	0.62634	Tma7	-0.0489535	0.20319		1.01571	0.540758	Ak1	0.0224866	0.266997		1.04951	0.454982	Cops6	0.0697106	0.342006
0.96022	0.548216	Fnbp1	-0.0585638	0.261048		0.963994	0.626581	Polr2e	-0.052904	0.203023		0.962869	0.543189	Acat2	-0.0545893	0.265049		0.911401	0.455219	Adam9	-0.133842	0.341779
0.949914	0.548336	Ndufb4	-0.0741314	0.260954		1.05667	0.62732	Wdfy1	0.079522	0.202511		1.06102	0.543592	Cpne1	0.0854484	0.264727		0.978277	0.455427	Atp2a2	-0.0316844	0.341581
0.951073	0.548687	Nt5c2	-0.0723721	0.260675		1.02083	0.627812	Cyfip1	0.0297381	0.20217		0.940046	0.544374		-0.0891962	0.264102		0.962155	0.455555	Eif3m	-0.0556592	0.341459
1.02918	0.549853	Specc1l	0.0415014	0.259754		1.01753	0.628008	Samm50	0.0250764	0.202035		0.924127	0.54439	Usp9x	-0.113837	0.26409		1.05908	0.456493	Sh3pxd2a	0.0828058	0.340566
0.979403	0.550069	Rtn1	-0.0300262	0.259583		1.03002	0.628064	Uqcr10	0.0426718	0.201996		0.983963	0.544763	Naa10	-0.0233244	0.263792		1.0554	0.456529	Nup133	0.0777924	0.340531
1.08358	0.550195	Cul2	0.115804	0.259484		0.968193	0.628303	Mesdc2	-0.0466335	0.201831		1.01952	0.545203	Ywhah	0.0278859	0.263442		0.960355	0.45706	Trip13	-0.0583598	0.340027
[truncated: 668 more rows]

## Sheet: Figure 5B
Body weight curves female
Week	WT
1	8.4	8.3	4.8	4.8						1083										1086
2	14.5	13.8	8.1	8.1	12.9	12.6	12.2	12.1		7	6.6	6.2	6.4	7.7						5.6	6.6	6.6	6.8	7.5	7.5	7.6	7.4
3	17.2	16.5	11.1	10.8	15.2	15.6	16	13.7		10.2	11.4	9.5	10.4	10.5	6.4	6.8	7.6	6.5		9.2	10.7	10.8	10.7	12.7	13.3	14.5	13.4	13.3
4	18.1	18.6	13.4	12.9	16.9	16.2	16.4	13.7		13.8	16.6	15.4	13.9	14	14.6	12.3	13.1	13.6		12.9	13.9	14.8	14.3	15.2	15.6	17	15.9	16.6
5	19.4	20	15.7	13.9	16.9	16.7	17.5	14.2		17.8	16.9	16.9	16.4	17.6	16	14.9	14.3	15		15.8	15.6	17.2	16.1	15.8	16.6	17.9	17.5	17.1
6	20.6	21.3	17.2	15.2	18	17.9	18.3	15.6		18.9	18.3	17.8	17.8	19	15.9	16.8	14.9	15.3		15.7	16	17.3	16.6	16.5	17.6	19.8	18.1	18
7	20.6	20.5	17.9	16.1	19.9	18.9	19.6	17.8		19.9	19.1	18.1	19	20.3	17.2	17.5	16.4	17.4		16.9	18.5	18.8	18.6	18.1	18.6	20.7	19.6	19.5
8	21.3	20.8	18.2	16.1	19.6	18.7	19.7	14.7		20.6	19.8	18.8	19.4	19.2	18.1	18.6	17.9	17.6		17.4	18.1	18.5	19.4	18.1	18.6	21.6	19.5	21.1
9	21.2	23.3	20.3	17.9	21.8	21.5	22.1			21.7	20.6	19.6	20.4	20.6	18.2	18.6	17.4	18		17.7	19	19.8	19.3	19.8	20	22.2	20.3	20.3
10	23.2	26.8	22.7	20	21.6	22.4	22.5			23.6	21.9	22.2	21.6	23	21.3	21	20.6	21		20	20.4	21	20.5	20	22.2	23.7	22.7	22.9
11	25.7	28.8	23.6	20.6	23.3	24.8	24.4			25	24	23	24.5	29.1	20.3	20.5	20.8	20.6		19.4	21.5	22.2	22.4	21.2	22.1	23.7	22.9	26.1
12	30.7	32.9	26.1	22.9	27.1	28.1	26.7			27.7	24	27.2	26.8	32.5	22.9	22	21.6	23		19.8	23	24.3	24.4	23	23.8	25.1	24.2	29.8
13	33.3	36.3	26.6	23.1	27.6	29.3	27.8			29.6	25.6	30.2	30.8	34.9	24.6	22.8	24.3	24.4		22.6	25.3	26.3	26.4	25.3	25.4	26.4	28.5	34.4
14	36.5	38.5	30.1	26.4	27.6	31	27.7			31	28	31.6	33	37	24.3	22.9	25	26.6		24.6	28.6	30.2	28.3	26.2	26.3	31.1	26.8	36.5
15	39.3	41	30	27.6	28.7	32	28.7			32.4	30.8	33.5	34.6	39.1	25.4	24	26.7	27.3		24.1	28.8	31.3	30.6	27.7	28	29.8	29.5	38.2
16	41.8	43.4	30.6	28.2	30.7	33	29.7			32.7	32.2	34.2	34.9	41.3	26.9	24.5	27.3	29.8		25.5	30.9	33.3	33.5					40.3
17	43	45.3	33.2	30.9	32	34.5	29.2			33.7	31.2	35.9	36.1	42.9	28.5	28	28.2	31		26.5	30.8	33.1	33.6	29.5	29.4	29.5	31.1	41.9
18	45.7	47	35.2	32.6	32.4	34.8	30.3			33	28.2	33.7	34.3	43.6	30.5	28.6	29	32.5		30	33	36.4	36.1	32.8	32.1	35.6	34	43.6
19	47.3	47.5	36.7	35.3	34.1	36.4	32.1			37.5	32	38.2	39.3	44	30	28.5	29.6	32.1		33.9	35.1	41.5	37.3	34.2	34	33.6	33.6	41
20	48.1	49.3	39	38.8	35.7	37.3	32.5			38.7	34.8	39.9	41.2	46.1	30.9	30.1	30.6	31.7		32.5	37.1	40.3	39.8	36.5	35.8	35.7	35.1	43.5
21	45.6	47.8	38.8	37.4	35	38.1	33.3			41.4	37.3	41.7	44.5	48.2	32.7	30.4	30.8	33.3		33.1	39.1	42.5	41.8	38.9	38.8	39	38.4	45.3
										40.5	36.2	39.9	44.4	44.5	33.7	32.1	31.5	34.1		32.6	37.4	42.5	40.3	38.2	39	39	38.4	45.1
Body weight curves male
Week	WT																1083												1086
1	8.3	9.1	8.4	8.5	8.5	4.9	5.1	5.5	4.8	5.9							6.8	7	7.2	7	7.8	8.4	7.7						7.1	6.7	6.9	6.7	6.9	7.6	6.9	7
2	14.9	16.5	14.6	16.2	14.4	10.1	8	9.4	8.3	8.5	14.3	12.6	13.2	12	11.9		10.3	11.3	11.5	11.7	11.1	12.1	11.5	7.3	6.5	7.4	7.6		11	9.5	11.1	10.7	10.8	14.2	15.7	13.3	15.1	16.6
3	20.1	22	17.8	20.8	16	13.5	11.3	12.8	11.4	11.9	18.9	18.8	19.7	18.9	18.3		15.9	17.1	18	18.4	17.3	17.9	17.2	15.2	15.7	16	14.9		16.3	13.8	16.8	14.9	16.6	17.3	18.8	16.4	21	21.1
4	22.9	24.2	20.3	23	18	19.5	16.3	16.8	15.3	16.3	20	19.8	21.3	20.6	18.8		20.6	19.8	21.2	21.1	20.4	21.2	20.6	17	17.5	18.5	17.5		19.8	19.3	19.9	17.3	20.1	18.5	20	18.3	19.9	21.2
5	24.8	25.3	23.3	25	20.9	22.5	19.4	17.9	17.5	19.9	21.4	21.2	21.7	21.4	20.3		21.9	21.8	22.7	22.9	22.6	23.1	22.3	18.8	19.3	20.1	18.9		22.4	22.2	22.1	19	22.3	21.2	22	20.5	19	22.9
6	26.7	26.3	25.3	26.5	22.5	24.8	21.9	20.9	20.5	21.7	23.4	22.4	22.6	23.1	22.4		24.7	23.8	24.6	24.3	23.9	25	24.8	20.4	21.4	21.8	21		24.7	23.7	24.4	20.6	24.5	23.4	24.4	23.1	17.7	24.6
7	27.1	26.9	24.7	26.8	23.8	25.2	22.6	21.4	20.9	22	24.6	23.8	23.2	24.2	24.2		24.3	25	25.3	24.5	24.8	25.7	26.3	22.5	23.4	24.2	22.2		25.3	24.8	25.2	21.1	24.3	23.5	24.3	22.8	18.1	26.2
8	27.8	27.6	25.4	28.4	25	26.1	23.3	22.4	22.1	23.4	25	23.7	23.5	25.1	24		26.1	25.3	26.2	26.1	25.6	26	25.9	22	23.4	24.4	21.7		25.9	25.4	23.9	22.4	26.1	23.1	23.1	24.3	15.8	26
9	29.1	28.7	27.9	31	26.6	27.1	25.5	24.4	25.4	26.7	25.9	25.4	24.9	26.5	25.3		27.3	26.5	26.5	28.5	26.3	28.1	26.6	23.6	23.7	25.4	23.4		26.1	26.1	23.9	24.4	28.8	25	27.6	27.6		28.7
10	34.4	32.7	29.8	33.8	30.7	31.5	27.8	27.3	30.1	30.2	27.4	26.1	27.6	27.5	26.8		31.7	30	29.9	33.6	26.3	31.2	28.7	24.5	24.6	26.3	25.3		27.7	26.7	25.5	27.8	31.3	27.6	28.2	29.8		34.4
11	30.5	37.8	33.3	36.3	33	34.9	30.6	30.2	32.5	33.2	29.7	27.4	29.9	28.6	27.7		34.5	32.5	33.6	36.7	28.2	33.6	31	26.8	26.5	25.8	29.9		29.7	29.1	27.6	29.3	34.1	28.2	31.3	32.1		38.8
12	44.5	43.4	38.1	39.9	37.1	37.3	33.8	34	36.1	36.8	31.9	28.2	32.7	31.9	31		38.1	36.8	37.4	40.1	31	35.8	33.1	30.3	29.6	26.4	33.3		31.1	32.1	28.6	31.1	36.2	32	35.4	34.9		42.7
13	46.9	45.4	42.8	42.1	40.3	39.9	37.4	37.6	38	38.6	33.6	31	35.5	34.1	33.1		40	39.1	39.8	43.2	31.6	37.7	34.8	33.2	31.5	29.4	36		33.3	33.8	28.6	33	38.4	35.3	38.8	38.6		45.9
14	48.1	46.9	44.4	43.1	43	42.9	40.6	41.2	40.2	42.4	34.6	35.8	37.1	34.9	35.4		42.9	41.9	32.4	43.4	34.4	40.8	36.1	36.8	34.5	29.5	39.8		34.8	35.9	28.6	35.5	40.5	38.1	42.9	40.9		48.4
15	49.5	47.9	45.9	44.9	46.8	45.3	42.6	43.4	41.2	42.8	38.1	36	38.5	36.4	38.1		43.8	42.7	44.3	45.1	37.9	43.8	38.7	37.7	37	31.2	41.3		35.7	36.2	29	36.8	42.1	38.3	43.7	41		49.1
16	50.3	49.3	48	46.4	46.3	46.8	43.3	46.2	46.2	44.3	40.5	38.7	41.5	38.4	39.8		43.8	42.3	44.9	46.4	41.5	45.8	39.6	39.7	39	32.4	43.1		37.2	38.4	31.4	38.3	44.6	40.5	48.7	44.9		50.1
17	51.2	49.6	48	46.6	47	47.6	44.7	47.8	46.3	47.7	41.4	40.5	41.8	40.2	41.9		44.9	43.8	45.9	48	44	48	41.9	42.6	42.3	35.7	44.9		39.9	41.7	33.5	41.1	47.3	41.4	49.5	46.6		51.3
18	52.2	50.2	48.5	47.6	48.4	48.1	45.6	49.1	47.7	48.1	43.6	41.7	42.5	43.5	44.1		45.6	44.1	45.6	46.3	45.4	48.2	43.3	43.7	44.2	37.8	44.7		43	44.2	35	43.1	48.8	41.4	51.4	49		52.5
19	52.8	50.9	49.9	48.1	49.3	39.6	46.8	50.1	48	47.4	45.3	44	43.4	45.4	44.2		46.6	45.7	46.6	46.6	47.8	49.4	45.3	45.5	45.2	39.3	45.8		46.8	46.5	38.8	44.3	49.1	42.7	51.4	49.8		51.7
20	52.7	50.9	51.4	49.9	51.2	50.5	48.2	49.6	48.3	48.4	45.8	45	44.4	47.4	46.9		47.5	46.8	48.2	44.1	48	50.7	46.8	45.8	46.1	41.5	46.3		48.4	47.3	40.4	46.2	49.1	45.9	52	50.2		54
21	50.6	48.2	48.1	45.5	46.8	47.3	46.2	47.5	45.7	45.1	44.1	44.6	42.9	44	44.5		44.9	44.2	44.5	42.2	45.8	47.9	44.6	44.2	45.5	41.1	45.8		43.7	44.2	37.6	44.4	47.2	44.9	50.1	45.7		52.7

## Sheet: Figure 5C
body weight										iWAT										gWAT										BAT
WT			1083			1086				WT			1083			1086				WT			1083			1086				WT			1083			1086
male	female		male	female		male	female			male	female		male	female		male	female			male	female		male	female		male	female			male	female		male	female		male	female
42	32.9		40.6	31.3		49.2	42.4			1.4044	1.4204		1.9974	1.2576		2.7186	2.4785			1.625	1.7156		1.2074	1.7245		1.6575	3.1171			0.1922	0.0989		0.1924	0.0908		0.2447	0.1849
43.2	35.2		42.4	28.4		42.4	37.2			1.7755	1.6021		1.8222	0.8265		1.9578	1.6894			2.6555	2.0454		1.3084	1.5271		3.1133	2.1146			0.2471	0.1087		0.2289	0.1035		0.2888	0.1687
40.4	31.6		38.5	29.9		46.1	37.3			1.9388	1.3593		1.6126	1.244		2.1656	1.5796			2.1626	1.9382		1.4668	1.8292		1.5923	2.3644			0.1924	0.0872		0.2303	0.1031		0.3187	0.201
40.1	37.3		42.6	30.7		42.5	37.9			1.442	1.562		2.3278	1.2018		2.128	1.5736			2.5706	2.5913		1.6588	1.951		1.85	2.2823			0.1877	0.1977		0.2081	0.1003		0.2853	0.1959
40.8	35.9		42.2	37.5		43.9	35.4			1.2245	1.4599		1.5483	1.8884		1.7361	1.388			1.5968	2.0202		2.1009	2.5407		2.3201	2.8504			0.2296	0.1929		0.2478	0.1335		0.2668	0.1514
44.4	43.1		41.3	34.9		43.3	31.3			1.7383	1.4859		1.9221	1.456		1.907	1.3776			1.4658	2.8017		2.7767	2.0245		2.0583	1.6296			0.2441	0.1419		0.238	0.1779		0.2723	0.1582
43.2	45.6		42.2	37.6		36.8	35.9			2.3088	2.1901		1.8717	2.1582		1.4744	1.7727			1.5857	3.0033		1.6018	2.4027		2.7542	2.3341			0.2626	0.2885		0.2866	0.1712		0.2251	0.1438
44.4			39.7	42.2		41.3	42.1			2.0953			2.0993	2.4628		2.2682	2.4157			1.3407			1.5222	2.6592		2.6496	3.1335			0.3023			0.2011	0.2024		0.2076	0.2608
42.8			44.4	42.9		44.3	39.7			1.8874			2.1603	2.7865		2.3387	1.9428			1.6513			1.5665	2.3168		1.9867	3.7607			0.2712			0.2988	0.1978		0.2376	0.1417
41.9			46.1							2.0064			2.3578							1.9207			1.537							0.2337			0.3926
48.5			42.9							2.2026			2.2296							1.6705			1.7063							0.2849			0.2399
46.8										2.2715													2.4172							0.2654
44.3										1.7184													1.7952							0.2141
41.9										1.7548													2.4741							0.2429
43.7										1.8286																				0.2678

## Sheet: Figure 5D
iWAT adipocyte size
WT			KO
male	female		male	female
1196	1381		1011	968.3
973.5	1154		907.9	1114
930.8	883.4		1252	1205
696.2	737.2		1279	1302
960.1	1045		963.4	631.3
764.9	885.6		1129	1083
854.7	1051		1050	1515
1056	950		1060	1188
719	804.4		1050	1490
975	1253		946.3
1011	1105		931.3
985.8	591.3		866.4
989.4	893.3
779.8	860.2
883.6	947.4
792.9

[truncated: 23 more sheets: Figure 5E, Figure 5F, Figure 5G, Figure 6B, Figure 6C, Figure 6D, Figure 6E, Figure 6F, Figure 6G, Figure 6H, Figure S1C, Figure S1D, Figure S1E, Figure S2, Figure S4A, Figure S4B, Figure S5B, Figure S5C, Figure S5D, Figure S5E …]
